# Supplementary material for: Termination of the unfolded protein response is guided by ER stress-induced HAC1 mRNA nuclear retention
Source: Nat Commun. 2022 Oct 25;13:6331. doi: 10.1038/s41467-022-34133-8 (PMC9596429; doi:10.1038/s41467-022-34133-8)
Supplement: Supplementary file 4 — Source Data [file 41467_2022_34133_MOESM4_ESM.xlsx]

## Sheet: Fig1
Fig 1b		Immunoprecipitated RNA relative to WT
		HAC1			t-test rel to NO				IOC2			t-test rel to NO
No Tag		0.424942	0.156098	0.193061			No Tag		0.0932032	0.136332	0.186783
HAC1, Isw1-HTP		1	1	1	0.000456159		HAC1, Isw1-HTP		1	1	1	2.89693e-06
HAC-3'ACT, Isw1-HTP		0.540475	0.384778	0.460207	0.0994946		HAC-3'ACT, Isw1-HTP		0.824163	0.893061	0.900381	3.55186e-05

## Sheet: Fig 2
Fig 2b
HAC1i																		HAC1i relative to WT
	WT					isw1Δ													WT					isw1Δ					Average isw1Δ	t-test
Untreated	8.85466	2.29546	4.92301	4.80276	6.87197	12.9803	7.29179	14.5821	8.86834	9.49781								Untreated	1	1	1	1	1	1.46593	3.17661	2.96204	1.84651	1.38211	2.16664	0.00751055
Tm 2H	42.7833	76.3967	61.5334	64.6205	40.1767	66.2892	76.1338	32.2797	33.4849	33.9356								Tm 2H	1	1	1	1	1	1.54942	0.996558	0.524588	0.518178	0.844657	0.88668	0.283424
Wash 3H	40.7889	22.7903	55.1505	59.4611	22.2671	98.9988	78.7634	58.5859	64.8188	42.9615								Wash 3H	1	1	1	1	1	2.4271	3.45601	1.06229	1.0901	1.92937	1.99298	0.0287523
Wash 2H	26.5108	24.0448	52.5253	48.0309	26.1161	65.4111	93.5607	83.7103	100.02	47.6335								Wash 2H	1	1	1	1	1	2.46734	3.89109	1.59371	2.08241	1.82391	2.37169	0.00486788
Wash 3H	12.5338	6.89187	25.1082	23.422	13.1445	34.766	33.8074	67.6821	65.8557	18.0628								Wash 3H	1	1	1	1	1	2.77379	4.90541	2.69561	2.8117	1.37417	2.91214	0.00484685
Wash 4H	6.91264	4.27318	9.40264	3.90319	8.90249	17.6427	15.8053	45.2612	46.7534	15.3493								Wash 4H	1	1	1	1	1	2.55223	3.69872	4.81366		1.72416	3.19719	0.00376778
HAC1u																		HAC1u relative to WT
	WT					isw1Δ													WT					isw1Δ					Average isw1Δ	t-test
Untreated	107.847	65.5995	111.364	138.981	114.603	115.821	65.8058	126.926	120.993	120.394								Untreated	1	1	1	1	1	1.07394	1.00314	1.13974	0.870575	1.05054	1.016	0.392615
Tm 2H	49.6957	41.6183	84.1162	70.7115	39.0454	65.362	42.822	45.1024	45.6676	40.1627								Tm 2H	1	1	1	1	1	1.31524	1.02892	0.536191	0.645829	1.02862	0.80989	0.0945122
Wash 3H	103.461	40.8128	61.8585	63.9899	31.4409	67.53	33.1278	74.4075	63.1796	50.2837								Wash 3H	1	1	1	1	1	0.652711	0.811702	1.20287	0.987338	1.59931	1.1503	0.204934
Wash 2H	86.7507	58.9174	75.1513	68.0824	96.6733	75.1552	87.4649	45.2274	57.4081	113.818								Wash 2H	1	1	1	1	1	0.866335	1.48453	0.601818	0.843214	1.17735	1.02673	0.447165
Wash 3H	89.7812	70.9961	126.746	136.3	124.711	103.189	86.6434	86.0676	86.0297	149.032								Wash 3H	1	1	1	1	1	1.14933	1.2204	0.679053	0.631178	1.19502	0.931413	0.341473
Wash 4H	89.317	78.85	61.6857	67.7575	116.538	88.6196	73.6383	100.771	102.439	166.066								Wash 4H	1	1	1	1	1	0.992191	0.933905		1.51184	1.425	1.29025	0.0558826
HAC1Tot																		HAC1Tot relative to WT
	WT					isw1Δ													WT					isw1Δ					Average isw1Δ	t-test
Untreated	116.701	67.895	116.287	143.784	121.475	128.802	73.0976	141.509	129.862	129.892								Untreated	1	1	1	1	1	1.10369	1.07663	1.21689	0.903173	1.06929	1.07393	0.0897228
Tm 2H	92.479	118.015	145.65	135.332	79.2221	131.651	118.956	77.3821	79.1525	74.0983								Tm 2H	1	1	1	1	1	1.42358	1.00797	0.531289	0.584876	0.935324	0.896608	0.270083
Wash 3H	144.25	63.6031	117.009	123.451	53.708	166.529	111.891	132.993	127.998	93.2452								Wash 3H	1	1	1	1	1	1.15445	1.75921	1.13661	1.03684	1.73615	1.36465	0.0247511
Wash 2H	113.262	82.9623	127.677	116.113	122.789	140.566	181.026	128.938	157.428	161.451								Wash 2H	1	1	1	1	1	1.24108	2.18202	1.00988	1.35582	1.31486	1.42073	0.0339973
Wash 3H	102.315	77.8879	151.855	159.722	137.855	137.955	120.451	153.75	151.885	167.095								Wash 3H	1	1	1	1	1	1.34833	1.54646	1.01248	0.950935	1.2121	1.21406	0.0427837
Wash 4H	96.2297	83.1231	71.0884	71.6607	125.44	106.262	89.4436	146.032	149.192	181.415								Wash 4H	1	1	1	1	1	1.10426	1.07604			1.44623	1.20884	0.0265161
Fig 2c																		Fig 2d
% HAC1i relative to WT																					Hac1 relative to Pab1
	WT					isw1Δ					Average isw1Δ	t-test
Untreated	1	1	1	1	1	1.32821	2.20715	2.63044	2.04447	1.29254	1.90056	0.0042022							WT				isw1Δ				t-test
Tm 2H	1	1	1	1	1	1.0884	1.35617	0.678118	0.885962	0.903064	0.982343	0.440283						Tm 2H	1	1	1	1	1.43119	1.34328	1.61765	2.06562	0.00438728
Wash 3H	1	1	1	1	1	2.10239	1.67498	0.815235	1.05138	1.11129	1.35105	0.0867266						Wash 2H	1	1	1	1	1.30532	1.00761	1.1322	1.55405	0.0396688
Wash 2H	1	1	1	1	1	1.98806	2.18005	1.44919	1.53591	1.38715	1.70807	0.00103522						Wash 3H	1	1	1	1	2.08256	1.68042	4.20175	1.85585	0.0240728
Wash 3H	1	1	1	1	1	2.0572	3.00455	3.03903	2.95678	1.1337	2.43825	0.00245411
Wash 4H	1	1	1	1	1	2.31127	3.81466	2.2033	5.75346	1.19218	2.38035	0.011364
																		One membrane cut , 2 pieces blotted separately
Fig 2e
																													Merge with molecular weight markers
PDI1																	𝝰 Hac1
	WT					isw1Δ
Untreated	0.700461	0.39818	0.62963	0.0625	0.183051	0.917098	0.401799	0.810345	0.0877551	0.264775
Tm 2H	1.34305	1.70268	2.61988	0.250847	1.29291	1.6381	2.03458	1.79717	0.232727	1.96754
Wash 3H	3.56561	1.14016	2.98639	0.2	1.57296	2.31713	1.81073	4.02564	0.373333	1.84151
Wash 2H	0.983437	1.09658	2.65972	0.214545	0.709332	1.57547	1.13791	3.45399	0.219355	1.43631
Wash 3H	0.445238	0.926431	1.13462	0.135849	0.742366	0.86819	1.01679	2.45736		1.45802
Wash 4H	0.264055	0.371023	0.335025	0.0728814	0.825796	0.62749	0.583497	1.39894	0.0836364	1.15082
PDI1 relative to WT
	WT					isw1Δ					Average isw1Δ	t-test
Untreated	1	1	1	1	1	1.30928	1.00909	1.28702	1.40408	1.44646	1.29119	0.00257877
Tm 2H	1	1	1	1	1	1.21968	1.19493		0.927764	1.52179	1.21604	0.0412562
Wash 3H	1	1	1	1	1	0.649855	1.58814	1.34799	1.86667	1.17073	1.32468	0.0761956
Wash 2H	1	1	1	1	1	1.60201	1.03769	1.29863	1.02242	2.02487	1.39712	0.0344785
Wash 3H	1	1	1	1	1	1.94995	1.09753	2.16581	0	1.96402	1.43546	0.155837
Wash 4H	1	1	1	1	1	2.37637	1.57267	4.17561	1.14757	1.39359	2.13316	0.0367917					𝝰 Pab1
Fig 2f
	UPR genes	log2FC WT Tm 2H vs untreated	log2FC WT Wash3H vs untreated	log2foldchange UPR genes isw1 2H vs U	log2foldchange UPR genes isw1 3H vs U			Non UPR genes	log2foldchangeWT 2H vs U	log2foldchangeWT 3H vs U	log2foldchange isw1 2H vs U	log2foldchange isw1 3H vs U
	YHR043C	1.75779	1.18676	1.55608	1.5053			YAL001C	-0.226645	-0.0717047	-0.217912	-0.0250461
	YHR044C	3.22574	2.12584	3.05709	2.80121			YAL002W	0.63447	0.432757	0.320069	0.426662
	YGL014W	-0.712023	-0.701233	-0.578973	-0.607527			YAL003W	-0.563225	-0.852204	-0.510198	-0.986755
	YOR130C	-0.335129	-1.58059	-0.697881	-1.58364			YAL005C	-0.390865	0.83411	0.345135	1.13456
	YDR321W	0.172225	-0.749536	-0.0475438	-0.484755			YAL007C	0.715537	-0.336223	0.767866	0.304006
	YLR027C	0.202192	-0.219856	0.0885337	-0.269385			YAL008W	0.298317	0.825518	0.145176	0.396819
	YKL106W	0.858639	-0.0578505	0.483441	0.0110739			YAL009W	0.176553	-0.0147691	-0.0835515	-0.23626
	YNL271C	-0.232176	-0.200362	-0.297969	-0.0761474			YAL010C	0.283037	0.313301	0.343047	0.488055
	YDL179W	0.357345	0.9545	0.387095	0.687492			YAL011W	0.110867	-0.167674	0.233054	0.18713
	YKL022C	0.676438	0.27078	0.643618	0.56423			YAL012W	0.732523	0.438876	0.726868	0.172141
	YDL047W	-0.300648	-0.194364	-0.168816	-0.103134			YAL013W	0.0435571	0.0966688	0.168872	-0.010162
	YBR135W	1.42409	0.543274	1.22565	0.953735			YAL015C	0.957378	0.720259	0.647852	0.365074
	YBR076W	0.0802943	0.828454	0.398909	1.00332			YAL016C-A	0.610943	1.21615	0.551438	1.63171
	YOR092W	0.170513	-0.161679	-0.179298	-0.255214			YAL016C-B	-2.51635	-1.25858	-0.747573	-0.0018344
	YBL105C	-0.172167	-0.0410515	-0.168234	-0.0095718			YAL016W	0.102479	0.132641	0.201303	0.136761
	YBR176W	1.37211	0.629239	0.894739	0.428759			YAL018C	1.49203	1.00708	0.559686	0.716847
	YCR052W	-0.121416	-0.171989	-0.130713	-0.288617			YAL019W	0.289651	-0.417609	0.39959	-0.0286073
	YML102W	0.136809	-0.308676	0.23852	0.0768385			YAL019W-A	0.975032	0.125288	0.611201	1.74086
	YJL074C	0.0193366	-0.87975	-0.0855988	-0.353119			YAL020C	0.227628	0.0925575	0.308844	-0.0297309
	YKR054C	-0.183812	0.198713	0.0605005	0.220774			YAL021C	0.00218322	-0.152863	0.0653396	0.0490616
	YKL042W	-0.771849	-1.02011	-0.641848	-0.648909			YAL022C	0.355479	0.203173	0.554074	0.201812
	YML031W	-0.230494	-0.410699	-0.150134	-0.228572			YAL024C	-0.763565	-0.597357	-0.241356	-0.236974
	YCR088W	-0.0370555	0.2273	-0.0583152	0.0804692			YAL025C	-0.495289	-1.24255	-0.479415	-1.33477
	YHR129C	0.208991	-0.108494	0.377354	0.242543			YAL027W	0.423566	0.451654	0.303106	0.452244
	YBR136W	0.489514	0.885897	0.300263	0.712894			YAL028W	0.0982181	0.765108	0.244297	0.924238
	YDR217C	0.148272	-0.24782	-0.0355659	0.0438521			YAL029C	0.100587	0.0300285	-0.0106504	0.00327607
	YJR006W	-0.411895	-0.342653	-0.455627	-0.337864			YAL030W	0.478019	0.487388	0.517513	0.835256
	YDR406W	0.691792	1.03714	0.153248	0.592784			YAL031C	0.305984	0.419393	0.237048	0.308872
	YEL053C	0.32161	0.0347266	0.137615	0.228318			YAL031W-A	-0.271907	0.12218	0.375893	1.63779
	YMR272C	-0.932996	-0.54914	-0.912087	-0.493027			YAL032C	0.624934	0.326969	0.583524	0.682304
	YGR037C	0.980464	-0.0191358	0.8	0.616288			YAL033W	-0.0022888	-0.547023	-0.127941	-0.0148305
	YBL033C	1.42596	0.983691	1.19927	0.912146			YAL034C	0.48374	1.14815	0.404016	1.11907
	YOR236W	2.13536	0.621375	1.86364	1.35733			YAL034C-B			-2.23315	-0.490341
	YBR050C	0.1026	0.60242	-0.12334	0.123487			YAL034W-A	-0.32715	-0.419564	-0.128059	0.220566
	YER027C	0.671774	0.129996	0.452204	0.355616			YAL035W	-0.238381	-0.630862	-0.218059	-0.622009
	YGR227W	-0.193594	-0.0650319	-0.10464	0.119328			YAL036C	0.180003	-0.415024	0.146037	-0.350715
	YOL059W	0.00861909	-0.197304	-0.117492	-0.274807			YAL037C-A	-0.543517	-1.21797	-0.246257	-0.169417
	YHL032C	0.518907	1.113	0.382199	0.872884			YAL037W	0.782635	0.818667	0.360062	0.454046
	YGL253W	-0.00412365	-0.147541	-0.00837422	0.124205			YAL038W	0.442649	0.381391	0.407045	0.223816
	YJR009C	0.185648	-0.490593	0.203798	-0.50867			YAL039C	0.123036	0.93123	0.365813	0.615784
	YNL071W	0.514771	0.569079	0.462875	0.546084			YAL040C	0.0286331	0.262316	-0.0830842	0.241599
	YBR145W	-0.511611	-1.05704	-0.733996	-1.32469			YAL041W	0.135107	0.0027463	0.167996	0.0728833
	YGL073W	0.713819	0.479038	0.559603	0.613935			YAL042W	0.119929	-0.446405	0.255133	-0.258954
	YDR044W	-1.89413	-1.32751	-2.33602	-1.46865			YAL044C	-0.142313	-0.114111	-0.0737257	-0.682309
	YDR047W	0.18222	-0.443896	0.118729	-0.24009			YAL044W-A	1.33377	2.12529		0.136893
	YOR176W	0.836486	0.477695	0.721723	0.81976			YAL046C	-0.0421343	0.159007	0.220045	0.279746
	YOR202W	0.234305	-0.305526	0.0631186	-0.702726			YAL047C	0.307422	0.00175957	0.15839	0.157691
	YCL030C	-0.371049	-0.808542	-0.830102	-1.33853			YAL048C	0.300639	0.312727	0.285207	0.402893
	YER003C	1.05101	-0.165705	1.11878	0.740788			YAL049C	0.423882	0.485047	0.419442	0.4118
	YER068W	0.043306	-0.309688	0.0472435	-0.0944477			YAL051W	0.623646	0.48894	0.390236	0.487964
	YMR070W	-0.660028	-0.760537	-0.808932	-0.542485			YAL053W	0.661919	0.541118	0.702627	0.92984
	YJL073W	2.08232	1.02931	1.60916	1.51192			YAL054C	0.893675	2.5039	0.774851	1.92151
	YIL072W	1.89703	1.86864	1.50284	1.96884			YAL055W	-0.0188682	0.457642	-0.0712433	0.344192
	YBR272C	0.502514	0.595392	0.363994	0.523509			YAL056C-A			-0.531316	-0.634174
	YHR117W	0.151733	-0.0233822	0.181745	0.0192113			YAL056W	0.0799315	0.101174	0.0157288	-0.0380512
	YGR028W	1.13309	0.450461	0.927397	0.902212			YAL058W	0.445942	0.265157	0.429765	0.308736
	YDL217C	0.146033	-0.128653	0.227755	-0.0673368			YAL059W	-0.67551	-1.29719	-0.876714	-1.20461
	YGL216W	0.227982	0.307226	0.535667	0.665782			YAL060W	-0.675349	0.794179	-0.367823	0.650169
	YPL008W	-0.115375	-0.168448	0.0493138	0.137793			YAL061W	-0.599456	1.14558	-0.92551	0.334997
	YFR028C	-0.356073	-0.743658	-0.476375	-0.607212			YAL062W	0.611277	2.14926	0.475237	1.39203
	YHR102W	1.04369	0.688824	1.03784	1.04738			YAL063C	1.23864	0.949698	1.05687	0.999143
	YMR078C	-0.203383	-0.892872	-0.263662	-0.468045			YAL063C-A	0.477692	-0.0338771	0.293287	0.0323568
	YDR182W	-0.200026	0.0636121	-0.420535	-0.111327			YAL064C-A	0.617472	0.738721	1.16687	1.51829
	YDR301W	-0.071447	-0.371411	0.0712351	-0.306655			YAL064W	1.53598	1.68668	1.56775	2.22557
	YOR250C	1.25854	0.729493	1.27956	1.19276			YAL064W-B	0.425065	0.664668	0.668718	1.12089
	YKL173W	0.400594	-0.103445	0.441821	0.207127			YAL065C	0.832807	0.989605	1.19527	0.96313
	YDL084W	-0.194466	-0.645121	-0.303305	-0.621481			YAL066W	0.689442	-0.470712	0.241983	-0.588847
	YKL074C	1.20448	0.209385	1.09857	0.922154			YAL067C	0.117354	0.163084	0.0542019	0.077339
	YBL074C	0.800547	0.493177	1.0663	1.13485			YAL067W-A	1.27267	0.264491	0.869976	0.459259
	YGL100W	0.532429	0.258321	0.388345	0.363317			YAR002C-A	1.09351	0.126109	1.08677	0.609704
	YDR192C	0.246274	0.307803	0.247371	0.352305			YAR002W	0.32777	-0.10452	0.268196	-0.028554
	YLR335W	-0.241472	-0.362764	-0.281066	-0.305258			YAR003W	0.696882	0.102641	0.594114	0.631721
	YMR308C	-0.456419	-0.751585	-0.623882	-0.820673			YAR007C	-0.0835061	-0.459327	-0.16491	-0.401963
	YDR256C	-0.0239276	0.956178	-0.0517417	1.10621			YAR008W	-1.23708	-1.31138	-1.20199	-1.2062
	YLR354C	0.650633	0.313849	0.546868	0.371893			YAR009C	0.698935	0.569038	0.571073	0.356144
	YIL002C	0.346872	0.344252	0.173965	0.426553			YAR010C	0.793183	0.416827	-0.0349904	-0.0377055
	YOL108C	-0.0551867	0.306322	-0.139495	0.236617			YAR014C	-0.129941	-0.267663	-0.279	-0.312914
	YHR123W	0.0698447	-0.20334	0.0977056	0.270174			YAR015W	-0.642522	-0.282434	-0.798563	-1.08689
	YJR073C	1.01798	1.46459	1.09641	1.51812			YAR018C	-0.457917	0.949916	0.0575914	0.935918
	YDR503C	1.17867	0.326371	0.963147	0.825043			YAR019C	0.317918	0.638541	0.345748	0.751964
	YGL126W	2.08103	0.987426	2.06973	1.91844			YAR019W-A	0.56346	1.63319	-0.674454	-0.393569
	YDL052C	0.34955	-0.145105	-0.0512581	-0.0974697			YAR020C	0.3808	0.453721	0.125357	0.260674
	YOR188W	-0.638501	-0.571436	-0.700291	-0.358867			YAR023C	0.258534	0.19128	0.639677	0.622402
	YLR207W	0.979444	0.52169	1.0008	0.976223			YAR027W	-0.453839	-0.272155	-0.437657	-0.219366
	YER017C	0.36435	0.17021	0.308393	0.209592			YAR028W	-0.450852	0.101161	-0.525641	-0.216957
	YBR201W	2.07599	1.15743	2.01239	2.00502			YAR029W	-0.372895	0.00774314	-0.814241	-0.205542
	YMR223W	-0.0498187	-0.298835	-0.184413	-0.0365425			YAR030C	-0.438318	-0.0502404	0.287813	0.0783149
	YGR133W	0.494143	0.681762	0.396602	0.538662			YAR033W	0.0300493	-0.0216674	-0.131427	-0.241841
	YIL156W	-0.123575	-0.0243795	0.0990658	0.451628			YAR035C-A		-1.53467	-1.11968	-2.00462
	YDR069C	1.36946	0.945324	1.08559	1.09639			YAR035W	0.564604	0.544015	0.454116	0.215582
	YCL043C	1.39415	0.810631	1.38321	1.39086			YAR042W	-0.176447	0.315176	0.235629	0.505767
	YDR519W	1.98708	0.830869	1.6628	1.16869			YAR050W	0.655939	0.477832	1.07323	1.27147
	YDR518W	1.60686	0.623791	1.36473	1.19787			YAR053W	0.918686	0.436519	-0.142946	-0.154778
	YML074C	0.457037	-0.430899	0.382456	-0.21588			YAR061W	-0.742441	-0.8608	0.857517	0.350579
	YML130C	2.60671	1.58425	2.52269	2.13041			YAR064W	0.0820288	0.301805	0.508271	0.593925
	YOR288C	1.48052	0.400388	1.38358	1.00696			YAR066W	0.485571	0.453082	1.25532	0.811893
	YPR183W	0.857507	0.143073	0.650008	0.291094			YAR068W	0.02543	0.154727	0.297875	0.574174
	YJR131W	0.456688	0.439321	0.412135	0.6005			YAR069C	1.02865	0.443083	0.918361	-0.852077
	YOR085W	-0.0652152	-0.39517	-0.140568	-0.140436			YAR070C	0.959907	-0.429247	1.22833	0.655015
	YFL045C	0.157015	-0.848097	0.0979927	-0.285381			YAR071W	-1.21513	-1.04222	-1.53256	-2.14631
	YMR149W	0.835569	0.0561786	0.652574	0.417772			YAR073W	0.6185	0.240261	0.645707	-0.52912
	YEL002C	0.548191	-0.0393981	0.436056	0.11036			YAR075W	-0.0317153	-0.146797	0.482774	-0.318329
	YBL082C	0.547355	0.211329	0.707259	0.527809			YBL001C	0.196673	0.341155	-0.0657469	-0.00666737
	YOR103C	1.49112	1.84694	0.996189	1.34993			YBL002W	-2.67988	-3.53512	-2.58605	-3.41074
	YBR002C	0.804267	-0.00803618	0.651454	0.313938			YBL003C	-1.86825	-2.9757	-1.74567	-3.13098
	YOR002W	0.978863	0.3268	0.783824	0.544348			YBL004W	-0.602257	-1.21415	-0.609316	-0.974613
	YAL023C	0.65431	-0.32606	0.573804	0.180513			YBL005W	0.591424	0.0127802	0.340542	-0.0288562
	YBR243C	0.450558	-0.128213	0.552894	0.466822			YBL005W-B	0.733286	0.237049	0.338808	-0.268924
	YGL022W	-0.231716	-0.268912	-0.0941302	0.0681315			YBL006C	0.375064	0.0525635	0.409775	0.458576
	YMR013C	1.10992	0.203016	0.846698	0.609613			YBL007C	-0.0938207	0.0399104	-0.133374	-0.0738645
	YOR099W	0.928076	-0.00191951	0.886857	0.777005			YBL008W-A	2.18119	0.679157	0.282805	1.19274
	YOR321W	1.32541	0.602764	1.01161	0.973565			YBL009W	-1.3163	-1.13756	-0.89119	-0.662889
	YDL095W	0.736862	0.0154729	0.581707	0.349923			YBL010C	-0.0385842	-0.212157	0.139396	0.289773
	YDL093W	0.348556	-0.0399623	0.84858	1.10433			YBL011W	-0.763293	-0.773129	-0.793416	-0.802403
	YLR088W	0.319571	-0.0949686	0.345699	0.441569			YBL012C	-1.06398	-1.08273	-0.574575	-1.75861
	YJR117W	0.386083	0.582994	0.269988	0.629728			YBL013W	-0.276386	-0.200849	-0.0839836	-0.570438
	YKL019W	0.714055	0.265154	0.813519	0.405865			YBL015W	0.202062	2.07712	0.0943289	1.54114
	YMR281W	0.0239741	0.21909	-0.160629	0.173478			YBL016W	0.545987	0.324212	0.317228	0.0847897
	YJR113C	0.265451	0.12045	0.269187	0.0920719			YBL017C	0.0986276	-0.207313	0.0207297	-0.014684
	YMR225C	-0.0968796	0.117255	-0.172336	-0.0972044			YBL018C	0.056683	-0.227473	0.00238739	0.357419
	YDR405W	-0.20139	0.11873	-0.162734	0.0933927			YBL019W	0.756783	0.788251	0.796584	0.933686
	YCR024C	0.752078	0.796704	0.675903	0.724892			YBL020W	0.544497	-0.0254298	0.47563	0.374941
	YGL234W	-0.0607682	-0.42124	-0.139557	-0.842769			YBL021C	0.330872	0.077187	0.302179	0.389427
	YKL024C	0.642729	-0.232525	0.504589	-0.0396878			YBL022C	0.73878	0.565722	0.854706	0.506132
	YGR062C	0.185007	0.15058	0.0506959	0.0374886			YBL023C	0.202768	0.590879	0.209255	0.519044
	YJL165C	-0.472337	-0.455938	-0.780345	-0.664585			YBL024W	-0.873334	-1.27708	-0.785113	-1.11243
	YLR378C	0.570268	0.0238863	0.592934	0.348132			YBL025W	0.793468	0.735575	0.80501	1.0655
	YCR067C	0.126149	0.0885825	0.0242481	0.0981234			YBL026W	0.281509	-0.0553922	0.271957	0.299858
	YEL022W	-0.357124	-0.438446	-0.144422	0.439572			YBL027W	-1.90451	-1.66589	-2.16844	-1.86222
	YML012W	0.0907105	-0.227772	-0.1176	0.0397951			YBL028C	-1.01353	-1.80212	-1.0253	-1.82278
	YGL200C	0.261255	-0.43073	0.283739	0.100725			YBL029C-A	0.425026	0.30113	0.639643	0.476757
	YLR208W	0.659139	0.0946081	0.516075	0.302404			YBL029W	-0.33233	0.62455	-0.193106	0.518751
	YGL137W	0.647257	-0.0012432	0.583743	0.284428			YBL030C	-0.720513	-0.0068177	-0.441661	0.3506
	YOR198C	0.731961	0.0193485	0.725479	0.54562			YBL031W	-1.39902	-1.30921	-0.811549	-0.562058
	YNR026C	1.344	0.318181	1.12819	0.815473			YBL032W	-0.883847	-0.973166	-0.706083	-0.48959
	YKL073W	1.92374	0.792423	1.62379	1.27324			YBL034C	-0.065094	0.295662	0.505856	0.97646
	YFR051C	0.90546	-0.0815305	0.658409	0.301332			YBL035C	-0.233223	-0.611518	-0.213072	-0.259384
	YIL068C	0.462056	0.167451	0.365577	0.478909			YBL036C	0.170281	-0.123441	-0.0157592	-0.165084
	YER087C-A	0.671382	-0.663624	0.599875	0.0760083			YBL038W	-0.0185532	0.321667	0.146803	0.337375
	YMR079W	-0.0138746	-0.62102	-0.0553194	-0.205902			YBL039C	-0.643262	-1.38883	-0.457297	-1.10369
	YPL085W	0.67101	0.0130179	0.611445	0.356389			YBL039W-B	0.725252	0.348829	0.830883	0.557354
	YML055W	0.332968	-0.402316	0.205411	-0.0271168			YBL040C	0.977623	0.300208	0.804335	1.01484
	YIL109C	1.64269	1.16114	1.66909	1.73669			YBL041W	0.590599	0.230753	0.514046	0.215269
	YLR292C	0.945532	-0.00846371	0.727666	0.452961			YBL042C	-0.711532	-0.661276	-0.231989	-0.379578
	YBL037W	0.263195	0.152513	0.233072	0.231182			YBL043W	-0.771226	-0.341507	-0.370986	0.0787418
	YDR238C	0.54305	-0.0360663	0.508032	0.311929			YBL044W	-1.03768	0.592797	0.788001	1.31613
	YLR078C	0.625246	0.26657	0.525676	0.614193			YBL045C	-0.106873	0.744253	0.0728337	0.825752
	YPL094C	1.41621	0.425714	1.21672	0.796432			YBL046W	-0.104386	-0.0730165	-0.128296	-0.00566318
	YBR171W	0.815305	-0.487272	0.687759	-0.0481615			YBL047C	-0.0930098	0.256942	-0.208669	0.0733095
	YDL212W	0.111619	-0.369471	0.121172	-0.264483			YBL048W	0.749973	1.68268	0.147691	1.59863
	YDL235C	1.07973	0.511258	1.03711	0.823782			YBL049W	0.986904	1.98515	0.412534	1.36429
	YLR113W	0.245274	-0.0614267	0.210215	0.170545			YBL050W	0.639043	0.338318	0.628925	0.371212
	YDL035C	0.147931	0.270541	0.0713309	0.198035			YBL052C	-0.0458259	0.0712544	0.0778502	0.481396
	YDR103W	0.0420321	-0.0709745	-0.0183066	-0.170626			YBL053W	-0.273925	-0.406506	0.0935855	-1.95013
	YNL076W	0.0209421	-0.00383934	0.00539736	-0.080052			YBL054W	-0.277663	-0.699822	0.0402737	-0.211718
	YDR143C	-0.454725	-0.42482	-0.484871	-0.321762			YBL055C	0.506522	0.00964934	0.284516	0.106069
	YDR439W	0.0421293	-0.0690844	0.0423318	0.15143			YBL056W	0.00753819	-0.103479	-0.0297134	-0.118844
	YMR296C	-0.307613	-0.534691	-0.455368	-0.633759			YBL057C	-0.0150441	-0.255689	0.0792988	-0.241168
	YKL165C	2.67526	1.52191	2.51641	2.56545			YBL058W	0.60042	0.627509	0.490837	0.400169
	YLR450W	-0.486785	-0.278294	-0.699126	-0.373176			YBL059C-A	-0.442689	-0.0852329	-0.0048421	0.243189
	YHR072W	0.157094	-0.283009	0.205944	0.053233			YBL059W	0.455032	0.454763	0.388706	0.404063
	YCR048W	-0.0709033	0.0720088	-0.0235285	0.140557			YBL060W	0.968433	0.304634	0.903092	0.552784
	YBR070C	-0.517976	-0.689217	-0.743381	-0.478772			YBL061C	1.01765	0.475561	0.987437	0.688158
	YIL162W	-0.493494	3.25062	-0.49552	2.48841			YBL063W	-0.558512	-0.808176	-0.399841	-0.263284
	YBR213W	-0.0951904	-0.242126	0.0555749	-0.21936			YBL064C	1.58097	2.28353	1.09951	1.77314
	YOL055C	2.10307	1.21028	2.23861	2.18222			YBL065W	3.2788	2.20306	3.75542	3.523
	YDR362C	0.852143	0.417254	0.767166	0.892526			YBL066C	0.632994	0.913021	1.02904	1.40144
	YDL160C	-0.0918006	-0.000453597	-0.00656689	0.152873			YBL067C	-0.174579	-0.0491689	-0.302275	-0.231089
	YIR033W	-0.0642928	-0.618546	-0.533245	-0.73743			YBL068W	0.157527	-0.340925	-0.0138841	-0.583596
	YGL043W	0.676477	0.0860436	0.694647	0.225754			YBL069W	-0.076239	0.228576	-0.0389189	-0.390777
	YBL014C	-0.0511352	-0.335509	-0.188111	-0.277585			YBL070C
	YDR073W	-0.273285	-0.50624	-0.498679	-0.440821			YBL071C	-0.445334	-0.813316	-0.463895	-1.17534
	YBL008W	0.902185	0.238609	0.762017	0.604153			YBL071C-B	-0.710391	-1.79887	-0.716683	-0.413274
	YLR005W	0.410373	0.379098	0.263076	0.316029			YBL071W-A	-0.101112	-0.516164	0.244683	0.022597
	YCL066W	-0.475569	-0.903448	-0.0170046	0.0416869			YBL072C	-1.99249	-1.51644	-2.24711	-1.8318
	YLR131C	-0.22747	0.510378	-0.217075	0.603741			YBL073W	1.59409	1.76561	0.85617	0.538915
	YDL108W	0.111937	-0.309776	0.0879916	-0.286617			YBL075C	1.19575	3.02489	1.31594	2.68269
	YMR112C	1.11702	0.230759	0.955418	0.787346			YBL076C	-0.319414	-0.960757	-0.565036	-1.11041
	YCR065W	-1.02891	-0.800897	-1.06495	-0.713352			YBL078C	0.36692	0.948482	0.472133	1.06202
	YNL142W	-0.329495	0.611438	-0.5969	0.554359			YBL079W	-0.274961	-0.339173	-0.122479	-0.110696
	YAL026C	0.163806	-0.338798	0.202108	-0.302685			YBL080C	-0.0499509	0.509074	-0.0260609	0.253623
	YDR160W	0.723249	0.163029	0.755543	0.556819			YBL084C	-0.0266411	0.352375	-0.299509	0.214079
	YNL270C	-0.348453	0.519079	-0.0563285	0.372035			YBL085W	-0.574523	-0.591823	-0.444664	-0.263819
	YLR188W	0.823227	0.321511	0.990845	0.790394			YBL086C	-0.982668	0.230253	-1.28062	-0.231335
	YER060W	1.16928	0.341014	1.01624	0.506691			YBL087C	-1.81424	-1.74758	-1.89712	-1.93152
	YEL031W	0.715591	-0.266394	0.544427	0.170913			YBL088C	-0.0035295	-0.0888964	0.16908	0.194078
	YER060W-A	-0.141997	0.197922	-0.0311995	0.277258			YBL089W	0.423511	0.0774471	0.369064	0.495782
	YKR050W	1.00013	0.667778	1.11394	1.17482			YBL090W	-0.175353	-0.295343	-0.112426	-0.155292
	YLR092W	-0.1118	-0.361971	-0.703369	-0.821619			YBL091C	0.061256	-0.0429339	0.0393644	-0.129719
	YHR175W	0.721585	-0.0329145	0.391359	0.416442			YBL091C-A	0.458062	0.168142	0.414667	0.0974982
	YAL043C	0.164811	0.0460084	0.369228	0.33842			YBL092W	-2.06926	-1.66095	-2.41072	-1.89082
	YGL063W	-0.275254	-0.609869	-0.216564	-0.497583			YBL093C	0.906023	-0.174251	0.744342	0.0509011
	YLR430W	0.067879	0.208631	-0.0114041	0.146864			YBL095W	0.0725476	-0.496904	0.676169	0.478151
	YBR166C	0.779762	0.149446	0.644801	0.543956			YBL097W	-1.25642	-0.864317	-0.79715	-0.471983
	YGR255C	0.921507	0.497208	0.939428	1.07874			YBL098W	0.281104	0.218696	-0.012016	0.123836
	YPR079W	1.62507	1.13923	1.77248	1.51725			YBL099W	-0.253937	0.491724	-0.214446	0.475616
	YOR255W	1.73484	0.623658	0.953694	0.693889			YBL100W-B	3.9596	2.94384	3.09171	2.4963
	YOR172W	0.452955	-0.0090573	0.500082	0.370761			YBL100W-C	0.635527	1.05104	1.44214	1.44514
	YBR245C	0.143353	-0.514278	0.0409344	-0.290944			YBL101C	0.677625	0.75837	0.906986	1.00938
	YCR022C	-0.979169	-0.57259	-1.064	-1.0526			YBL102W	0.076976	-0.295436	-0.0110846	-0.339873
	YPL141C	0.52595	0.985913	0.405243	1.05435			YBL103C	-0.084636	-0.47388	-0.227135	-0.303415
	YML132W	-0.169517	-0.134961	0.176686	0.618476			YBL104C	0.130124	-0.234345	0.0645178	-0.0572822
	YAL014C	0.672187	0.332888	0.71921	0.714508			YBL106C	0.562248	0.318872	0.286038	0.322976
	YLR187W	-0.305539	-0.333426	-0.17393	-0.157434			YBL107W-A	-1.70388	-1.27932	-0.330528	-1.23402
	YBR064W	-0.711546	-1.46403	-0.12981	0.0676222			YBL108C-A	-1.86557	-2.00498	-0.0800323	0.223469
	YDL189W	-0.223057	-0.52481	-0.210592	-0.440484			YBL108W	1.66275	1.70551	-0.548034	-0.0077356
	YML114C	-0.196557	-0.126998	0.0131161	-0.010674			YBL109W	-1.45388	-1.40811	-0.279041	-1.12888
	YCL019W	1.55015	0.767076	0.935917	0.467419			YBL111C	-0.923675	-0.552694	-0.313613	-0.742773
	YDR407C	0.449588	-0.11477	0.366374	0.298594			YBL112C	1.09701	0.271332	-0.634532	-0.790859
	YHR114W	-0.113682	0.0675238	-0.113279	0.104653			YBL113C	-0.311911	-0.235045	-0.261698	-0.220285
	YGL128C	0.481991	0.372299	0.327096	0.499738			YBR001C	0.850633	1.06199	0.624447	0.833568
	YLR386W	0.070495	-0.131958	0.000412161	-0.0236185			YBR003W	0.397539	0.313183	0.616103	0.693868
	YEL049W	0.832917	1.00385	0.407815	0.590861			YBR004C	0.414892	0.374221	0.220417	0.210233
	YOR054C	0.389778	0.547634	0.750737	1.15619			YBR005W	-0.534261	-1.0257	-0.502041	-1.15251
	YHL048W	0.310829	0.369477	0.120584	0.467889			YBR006W	-0.253173	0.21561	-0.284939	-0.165812
	YHR177W	1.15052	1.22355	1.62274	1.63328			YBR007C	0.191045	-0.0100593	0.182441	0.282755
	YPL251W	-1.16159	-1.25432	-1.34593	-1.71587			YBR008C	2.4288	2.1441	1.99879	1.09361
	YHR017W	0.359769	0.393668	0.302569	0.606581			YBR009C	-2.14221	-2.17977	-2.12966	-2.09641
	YOL078W	-0.130435	0.0010573	-0.0735679	0.146011			YBR010W	-1.41548	-1.52418	-1.28971	-1.35266
	YLL064C	-1.10092	0.0459964	-1.00164	-1.75229			YBR011C	-0.0402338	-0.27772	-0.176407	-0.476165
	YBR302C	0.194768	0.244281	0.180024	0.324487			YBR012W-B	0.468557	-0.0748282	0.493381	-0.199258
	YAR031W	0.237461	-0.117011	-0.196834	-0.478369			YBR014C	0.598319	0.4912	0.612023	0.557485
	YER033C	0.298567	0.558482	0.287059	0.67717			YBR015C	0.00780953	-0.559076	0.0694754	-0.267464
	YKR032W	1.09955	0.296007	0.48975	0.0863004			YBR016W	-0.115671	-0.375488	-0.25174	-0.668059
	YHR099W	-0.626451	-0.607208	-0.629033	-0.604811			YBR017C	-0.143737	-0.290273	-0.123345	-0.358836
	YEL047C	-0.122203	-0.470725	-0.28957	-0.501196			YBR018C	-0.0113445	-0.405421	-0.201961	-0.25404
	YGR011W	1.5708	0.557245	0.926487	0.271267			YBR019C	0.637248	0.28747	0.519288	0.611929
	YMR163C	0.36993	0.0346925	0.270205	0.518976			YBR020W	-0.183601	-0.277276	-0.073397	0.0323257
	YDR093W	-0.76644	-0.993448	-0.80531	-0.84104			YBR021W	-0.269744	-0.0521931	-0.0680406	-0.196202
	YOL057W	0.986614	0.241861	1.02023	0.723419			YBR022W	0.154631	-0.191246	-0.0740576	-0.0916189
	YFR021W	0.480665	0.312005	0.201947	0.341595			YBR023C	-0.0166572	0.0748478	0.0258211	0.352259
	YOR251C	0.217016	0.165607	0.137369	0.164496			YBR024W	0.0607475	0.799551	0.147345	0.745513
	YKR027W	0.404026	-0.157041	0.311802	-0.0267219			YBR025C	-0.231239	-0.314856	-0.179482	-0.476247
	YKL105C	-0.442636	-0.02363	-0.0386882	0.136344			YBR026C	0.343331	1.06138	0.374245	0.901312
	YML013W	0.375864	0.42697	0.520132	0.431198			YBR027C	0.18395	1.2092	-1.88342	-0.929023
	YBR223C	0.37779	0.267957	0.57712	0.394546			YBR028C	-0.326458	-0.679896	-0.402375	-0.717848
	YGR293C	-1.11006	-0.820704	-1.42014	-1.32178			YBR029C	-0.414802	-0.548245	-0.2563	-0.575929
	YGR271W	0.275695	0.138805	0.317085	0.315994			YBR030W	0.0684498	-0.446439	-0.0434522	-0.499788
	YMR141C	-0.201643	0.294023	-0.216852	0.248411			YBR031W	-1.00511	-1.18036	-0.976421	-1.26661
	YNL245C	1.30496	0.616902	1.28212	0.966439			YBR032W	0.437567	0.652093	-0.0563355	0.287348
	YLR400W	-0.999552	-0.573951	-0.686757	-0.812601			YBR033W	0.77042	0.725433	0.404656	0.665642
	YGL250W	0.762156	0.857044	0.722583	1.12725			YBR034C	-0.0497829	-0.175208	0.0700561	-0.135938
	YGR015C	0.0568037	-0.289154	-0.0500371	-0.204079			YBR035C	-0.117215	0.0195192	-0.14061	-0.0467385
	YLR241W	0.26645	0.206515	0.105932	0.216112			YBR036C	0.0669568	0.0343156	-0.0065679	0.0580449
	YKL204W	0.0703873	0.117038	0.0986531	0.0796525			YBR037C	-0.281046	0.605947	-0.0920625	0.437641
	YOL164W	0.948008	0.31492	0.749814	0.361977			YBR038W	-0.904909	0.856277	-0.567618	0.673734
	YAL017W	-0.0990805	0.667821	0.0346954	0.695707			YBR039W	0.0692191	0.455331	0.159505	0.636922
	YER147C	0.574723	0.666876	0.423806	0.424459			YBR040W	2.88714	0.515885	2.64536	2.1756
	YNL263C	-0.563685	-0.822453	-0.619955	-0.921296			YBR041W	-0.318259	-0.228877	-0.260685	0.191772
	YLR164W	-0.745443	-0.317628	-0.837403	-0.475617			YBR042C	-0.165388	-0.434847	-0.19096	-0.12665
	YGL023C	0.439016	0.0628256	0.605644	0.380193			YBR043C	-0.0113047	-0.295436	-0.114753	-0.200901
	YNR027W	0.608122	0.0998764	0.650992	0.370611			YBR044C	0.0476427	0.267339	-0.0203342	0.286296
	YGR163W	0.4258	0.261111	0.341105	0.354301			YBR045C	1.88235	1.30845	1.49073	1.69973
	YNL108C	0.606819	0.122626	0.288399	0.234008			YBR046C	0.616107	0.993234	0.566997	0.862912
	YHR003C	0.114746	-0.315054	0.0834594	-0.100666			YBR047W	0.510323	0.0656294	0.0302086	-0.365416
	YJR107W	0.92992	0.435102	0.927397	1.02925			YBR048W	-2.13624	-1.69876	-2.11944	-1.71707
	YDR179W-A	-0.131601	-0.139264	-0.407042	-0.263709			YBR049C	-0.0391561	-0.546882	-0.102073	-0.104816
	YBR238C	0.197058	-0.143693	0.396965	0.00725163			YBR051W	1.2246	0.919154	0.351587	-0.458162
	YHR076W	0.401782	-0.00330397	0.403184	0.167777			YBR052C	-0.0240112	0.113247	0.0129952	0.202566
	YJR151C	1.97971	1.54978	2.04256	1.93288			YBR053C	0.308126	0.969093	0.444967	0.972926
	YLR349W	0.731147	-0.00628702	0.696295	0.613519			YBR054W	-0.431822	1.04213	-0.937943	0.318618
	YBL107C	1.26642	0.569753	0.94891	0.526414			YBR055C	0.38088	-0.263211	0.334096	-0.0742686
	YDL248W	0.354543	0.413597	0.308521	0.63336			YBR056W	0.12709	0.624577	-0.0531865	0.344986
	YKR021W	0.143195	0.506818	0.144533	0.543938			YBR056W-A	0.00729525	-1.30968	0.278248	-0.503969
	YOR111W	0.401207	0.173948	0.363239	0.318594			YBR057C	-0.0304334	-0.0880277	-0.060692	-0.0692019
	YNL212W	1.15291	0.421658	0.932283	0.504498			YBR058C	0.459601	0.26075	0.451712	0.43479
	YMR212C	-0.486559	-0.942038	-0.782592	-1.02501			YBR058C-A	-0.377707	-0.544146	-0.44281	-0.141511
	YMR252C	-0.448531	-0.03704	-0.5676	0.0791233			YBR059C	0.123548	0.379691	-0.119735	0.174763
	YDL211C	0.278311	0.127135	0.215782	0.846118			YBR060C	-0.220134	-0.424755	-0.21088	-0.147867
	YCL046W	1.45472	-0.406456	1.26392	0.69463			YBR061C	-0.0741052	-0.45051	-0.0732866	-0.524695
	YLR425W	0.455415	0.550926	0.410914	0.593952			YBR062C	0.487613	0.382609	0.483663	0.469761
	YDR466W	-0.153218	0.0606166	-0.119516	0.0525651			YBR063C	-0.0345687	-0.112964	0.019009	-0.0666254
	YJL222W	-0.307046	-0.254038	0.171197	0.222697			YBR065C	0.302687	0.493487	0.414595	0.43921
	YDR459C	-0.0200622	-0.06964	0.0801257	0.0692677			YBR066C	0.615257	-0.792317	0.0332902	-0.593403
	YOR324C	0.576837	0.152368	0.510893	0.675487			YBR067C	-0.0484617	0.171013	-0.525632	-0.652818
	YAL068C	0.126005	-0.294018	0.259765	0.0614809			YBR068C	0.111977	-0.183719	0.099165	-0.0294934
	YLR424W	1.2959	0.662745	1.31492	1.39075			YBR069C	0.228401	-0.0237856	0.381306	0.126603
	YJL223C	-0.540224	-0.737576	0.342536	0.84283			YBR071W	0.655276	1.34293	0.844336	1.5249
	YML108W	1.22017	0.150406	0.878168	0.62626			YBR072W	-0.309988	2.70007	0.291078	2.85907
	YIL108W	2.09724	1.46764	1.85207	1.8324			YBR073W	-0.219694	-0.372728	-0.292641	-0.240344
	YLL035W	0.49972	-0.14459	0.487192	0.505146			YBR074W	-0.27727	-0.315826	-0.265123	-0.320957
	YNR025C	0.835215	-0.350138	0.544382	0.308824			YBR076C-A	-0.355301	-0.275837	-0.0565821	0.44981
	YIL176C	-0.0337211	-0.0113595	-0.120772	0.764413			YBR077C	0.240458	0.376077	0.326505	0.390839
	YJL206C	0.815465	0.661145	0.634619	0.492496			YBR078W	-0.69087	-0.602903	-0.482012	-0.362565
	YGL261C	-0.0360282	-0.322679	-0.0268453	0.205734			YBR079C	-0.492822	-0.905681	-0.557474	-1.1304
	YDR437W	-0.0541162	0.1692	-0.147026	-0.0414319			YBR080C	0.44011	0.0206908	0.421959	0.103992
	YBR220C	0.427263	-0.232045	0.38607	-0.0735905			YBR081C	0.0424018	-0.118987	0.121215	0.103944
	YBR235W	0.229581	0.372108	0.215908	0.42667			YBR082C	0.680206	0.353256	0.788517	0.661161
	YIL044C	0.236364	-0.0900581	0.26225	0.153956			YBR083W	0.0397013	0.228219	-0.0015581	-0.0917806
	YJR020W	0.51808	0.0177886	0.618933	0.343277			YBR084C-A	-1.94037	-1.41388	-2.12304	-1.54221
	YOL088C	1.35041	0.655269	1.15807	0.992976			YBR084W	-0.71546	-1.27336	-0.722506	-1.18503
	YBR095C	0.77585	0.221183	0.689245	0.608992			YBR085C-A	-0.0065686	0.665122	0.100947	0.547159
	YLR423C	3.32943	2.31234	3.15804	2.73099			YBR085W	-1.56011	-1.3728	-0.862795	-1.06149
	YBL096C	-0.896618	-1.09066	-0.528237	-0.796505			YBR086C	-0.649933	0.0893089	-0.715273	-0.138267
	YPL051W	0.166691	0.107737	0.152295	0.185178			YBR087W	-0.67879	-0.459997	-0.404216	-0.241425
	YDR124W	0.004994	0.185251	0.255211	0.493429			YBR088C	-1.61227	-1.55209	-1.38919	-1.51019
	YJR089W	1.16575	0.805988	1.55734	1.48856			YBR089C-A	0.104904	-0.771038	0.00644049	-0.257707
	YNL124W	-0.518732	-0.630664	-0.264432	-0.499181			YBR090C	0.386188	0.0378174	0.217669	0.00467182
	YOL157C	0.371754	0.785992	0.653342	0.968118			YBR091C	0.608907	0.211777	0.661468	0.477927
	YDR542W	-0.310495	-0.395264	-0.794722	0.38994			YBR092C	-1.13968	1.0982	-1.3006	0.155382
	YOL030W	0.00696944	0.0311692	0.0154916	0.160735			YBR093C	-2.25392	-0.612687	-2.25437	-1.27326
	YDR117C	0.973308	0.181457	0.772481	0.50747			YBR094W	0.0808932	0.225369	-0.0863224	0.187818
	YOR239W	0.684158	-0.108814	0.66692	0.302495			YBR096W	0.0470646	-0.126753	-0.141352	-0.130864
	YBR264C	0.460845	-0.00517138	0.300279	0.193941			YBR097W	0.295312	0.449713	0.418717	0.794457
	YLR111W	0.0548499	0.298599	0.0882471	0.740368			YBR098W	0.00685629	-0.057454	0.212255	0.558124
	YMR040W	1.97924	1.24352	2.16081	2.70484			YBR101C	-0.261503	0.363979	0.0707806	0.648381
	YBL100C	-0.274673	0.236209	-0.469058	0.422272			YBR102C	0.414522	0.230198	0.502819	0.23674
	YDR098C	1.15855	0.174771	1.11949	0.452845			YBR103C-A	-2.36212	-0.800482	1.50129	1.43972
	YJL183W	-0.548082	-0.742508	-0.681186	-0.8337			YBR103W	0.0867795	0.14413	0.142046	0.208748
	YBL051C	-0.387231	0.0570807	-0.344261	-0.0265621			YBR104W	0.146082	-0.663331	-0.242618	-0.943957
	YGR156W	0.539308	0.0862346	0.481378	0.043425			YBR105C	0.198409	0.590578	0.454664	0.656401
	YLR095C	0.488546	-0.0397804	0.408398	0.268863			YBR106W	0.153054	-0.680332	0.112302	-0.493406
	YGL222C	-0.459697	0.23617	-0.32376	0.158595			YBR107C	1.53004	0.805683	1.31914	1.08311
	YJL062W	0.646219	0.2468	0.781987	0.800179			YBR108W	0.430395	0.861864	0.731913	0.991923
	YDL146W	1.61485	0.944764	1.50713	1.58065			YBR109C	0.511993	0.265702	0.45158	0.312448
	YER156C	-0.0357134	-0.801222	-0.186765	-0.568052			YBR109W-A	0.565354	0.695915	2.17875	2.02034
	YOR311C	0.388517	-0.00105567	0.350853	0.285428			YBR110W	0.328725	0.133878	0.389846	0.226482
	YLL029W	0.260564	0.411075	0.290871	0.404763			YBR111C	-0.0687961	0.214821	0.0590908	0.234343
	YGR107W	0.241423	-0.380016	-0.53357	-0.808954			YBR111W-A	-0.300271	-0.397656	-0.403451	-0.582042
	YML076C	0.16284	-0.00944642	0.12372	0.129151			YBR112C	-0.740331	-0.755339	-0.602804	-0.334718
	YLR046C	0.205065	0.197516	0.198556	0.295395			YBR113W	-0.504198	-0.4789	-0.482047	-0.385063
	YBR209W	0.614835	-0.750646	0.147577	-0.635671			YBR114W	0.466337	0.331355	0.380091	0.51832
	YJR120W	-0.417638	0.513718	-0.134948	0.598233			YBR115C	-0.688377	-1.16102	-0.823018	-1.21218
	YMR067C	0.556227	0.368592	0.452215	0.292272			YBR116C	-1.2512	1.48142	0.66477	1.1292
	YGR291C	-0.313196	0.660805	-1.41297	-0.98204			YBR117C	0.933416	3.83334	0.757978	2.656
	YHR073W	0.212467	0.0103194	0.26609	0.37788			YBR118W	-0.198918	-0.065599	-0.0992606	-0.0426646
	YLR125W	0.617247	0.84333	0.428252	0.443444			YBR119W	0.846793	0.678607	0.668205	0.760855
	YBR219C	0.393234	1.02356	0.933422	1.31093			YBR120C	-0.334257	0.0827277	-0.0618828	0.234633
	YFR044C	0.0357691	-0.153825	0.150234	0.0804295			YBR121C	-0.3591	-0.96039	-0.444372	-1.00648
	YJL091C	1.43194	0.569886	0.997273	0.817843			YBR122C	-0.0012381	0.143233	0.104016	0.165786
	YDL203C	0.301771	0.12829	0.289855	0.214818			YBR123C	0.126105	0.171554	0.269031	0.426035
	YLR199C	1.5331	0.81487	1.16886	1.09449			YBR124W	0.253668	-0.692086	0.32421	0.397269
	YDR383C	0.18255	-0.354465	0.131496	-0.131698			YBR125C	0.576471	0.458722	0.481423	0.347536
	YDL236W	0.23474	-0.273253	0.144723	-0.236153			YBR126C	-0.180639	0.738563	-0.199112	0.471731
	YML029W	1.31675	0.768757	1.35027	1.28145			YBR126W-A	0.111733	0.202974	0.25628	-0.288991
	YDR320C	1.43806	0.935998	1.26262	1.35129			YBR126W-B	0.251552	-1.44663	-0.90698	1.86338
	YGL179C	1.17674	0.234313	1.02331	0.850333			YBR127C	-0.355932	-0.13434	-0.42462	-0.278593
	YJR041C	-0.0616238	-0.403663	0.260865	0.164932			YBR128C	-0.230642	0.102886	-0.222239	0.265306
	YDL123W	0.573406	0.732024	0.37101	0.608255			YBR129C	0.181207	-0.411155	0.262845	0.0701942
	YDR114C	-0.31726	0.908598	-0.481326	-1.31795			YBR130C	-0.154081	-0.455124	0.00140426	-0.353288
	YHL046C	-0.0546172	0.37212	-0.120428	0.563863			YBR131W	0.235233	-0.238038	-0.0559829	-0.0463681
	YML079W	0.59044	0.378637	0.332409	0.173228			YBR132C	-0.0663169	0.961177	0.0798434	0.812208
	YBR197C	0.573419	0.268954	0.45576	0.0553564			YBR133C	-0.339551	-0.447551	-0.196945	-0.0746959
	YHR188C	0.368646	0.0466835	0.785773	0.652254			YBR134W	1.76457	1.69191	2.04133	2.12298
	YDR010C	-0.234961	0.295089	-0.144372	0.255278			YBR138C	0.0533676	1.11997	0.747308	1.60829
	YMR317W	0.113024	0.251325	0.246425	0.297228			YBR139W	-0.0426958	0.9167	0.0686897	0.994403
	YPL056C	-0.199789	-0.20085	-0.192779	-0.0452628			YBR140C	0.0472599	0.19055	0.115377	0.188585
	YMR290W-A	0.330175	1.53213	-0.0284089	0.716571			YBR141C	0.474633	0.0858696	0.74633	0.096259
	YDR095C	-0.752596	-0.27433	-0.135794	-0.240278			YBR142W	-0.200332	-0.667035	-0.169246	-0.764959
	YLR104W	1.74026	0.695685	1.49815	1.18008			YBR143C	0.043607	-0.665201	-0.0404239	-0.729509
	YLR394W	-0.226376	0.071425	-0.479918	0.150404			YBR144C	-0.344	-2.75902	-0.427526	-1.69807
	YLR161W	1.36215	1.26231	1.19958	1.17785			YBR146W	-0.0700175	-0.0057056	-0.0370997	-0.0692978
	YBR219C	0.393234	1.02356	0.933422	1.31093			YBR147W	-0.749186	-0.509331	-1.43747	-1.20404
	YMR187C	1.85648	1.24708	1.88703	1.96518			YBR148W	0.699726	0.260034	0.413944	-0.0961017
	YBR137W	1.45512	0.798084	1.26724	0.928603			YBR149W	0.197697	0.553449	0.144315	0.526388
	YBL081W	-0.54147	-0.94804	-0.601944	-0.690571			YBR150C	0.355752	0.0778887	0.0272537	0.183504
	YCL044C	1.62473	0.930266	1.35449	1.13748			YBR151W	-0.229658	0.29555	-0.224945	0.125708
	YDR540C	1.61938	0.752258	1.82347	1.54899			YBR152W	0.342783	-0.211497	0.156674	-0.0461155
	YBR301W	-1.59455	-2.08848	-0.844756	-1.44774			YBR153W	-0.0832969	-0.337435	-0.0767428	-0.200212
	YMR153W	0.700783	0.034438	0.730371	0.583267			YBR154C	-0.23817	-0.75617	-0.355218	-1.07719
	YOR131C	-0.406097	-0.299366	-0.35959	-0.303017			YBR155W	0.324346	-0.432658	0.34255	-0.289522
	YLR457C	1.05904	0.364019	1.26797	1.14871			YBR156C	-0.353017	-0.30228	0.180892	0.00776498
	YOL031C	3.13579	1.72983	2.9342	2.42396			YBR157C	0.697257	-0.0313577	0.922626	0.327191
	YKL207W	-0.151844	-0.321968	-0.218502	-0.366052			YBR158W	0.0307392	0.00100613	0.136557	0.206819
	YBR261C	0.560926	-0.0854491	0.544161	0.0935459			YBR159W	0.351859	-0.0169931	0.146234	0.135866
	YPL103C	0.198763	0.0643612	-0.110929	-0.276131			YBR160W	0.50404	0.708456	0.564943	0.746339
	YGR010W	1.19139	0.676187	1.15972	0.687635			YBR161W	-0.564105	0.254317	-0.394896	0.454193
	YGL117W	1.02067	-0.824214	0.965515	-0.329268			YBR162C	-0.901157	-0.864315	-0.830596	-0.38711
	YLR380W	-0.231334	-0.707667	-0.290061	-0.55579			YBR162W-A	0.279297	-0.326838	0.253008	0.198109
	YGR294W	-0.522083	-1.01822	-1.65292	-1.4502			YBR163W	0.0850616	-0.277406	-0.135624	-0.193228
	YOR129C	-0.524919	-0.320294	-0.37462	-0.138101			YBR164C	0.152999	-0.335711	0.105468	-0.15894
	YGR284C	2.11437	1.37764	1.88814	1.63065			YBR165W	0.0988505	-0.0111984	0.113327	0.11136
	YFR042W	1.32558	0.656948	1.38075	1.19215			YBR167C	0.141393	-0.269049	0.0627313	-0.151971
	YDL073W	-0.156061	-0.582909	-0.187417	-0.415615			YBR168W	0.793079	0.266865	0.683443	0.421854
	YDR544C	-1.9188	-0.982969	-0.846816	0.599645			YBR169C	-0.359595	0.932417	-0.194224	0.930005
	YGL127C	1.05992	0.522358	1.05679	1.03778			YBR170C	1.0224	0.572804	0.965189	0.817439
	YDR488C	-0.658225	-0.652687	-0.653677	-0.66745			YBR172C	-0.441611	-0.286946	-0.298793	-0.16169
	YCL047C	1.00524	0.715809	0.95281	0.810229			YBR173C	0.776928	0.514789	0.816954	0.353301
	YDL125C	1.61863	1.02184	1.28178	1.27194			YBR174C	2.71635		0.793435	0.031796
	YDR295C	0.506866	0.0143739	0.517178	0.223323			YBR175W	-0.0425456	-0.494721	-0.0913429	-0.199167
	YKL206C	1.26886	0.419753	1.04536	0.583012			YBR177C	-0.0962732	0.522019	0.0157227	0.475805
	YDR411C	1.54385	0.859321	1.3446	1.36813			YBR178W	-0.0391956	0.90868	1.66518	1.66948
	YFR026C	4.98356	4.76825	4.86678	5.68348			YBR179C	0.245893	0.429987	0.272826	0.390768
	YBR246W	0.050631	-0.313495	0.342418	0.525499			YBR180W	1.20811	0.653901	1.04629	0.417042
	YHR098C	0.785645	-0.0479928	0.632654	0.435513			YBR181C	-1.60491	-1.33828	-1.91132	-1.58946
	YDR008C	-1.79082	-0.548656	0.456037	0.285971			YBR182C	0.551927	0.021525	0.933922	0.529143
	YDL125C	1.61863	1.02184	1.28178	1.27194			YBR182C-A	0.372907	-0.292432	0.172489	-0.409581
	YNL049C	1.21049	0.406271	1.12639	0.909973			YBR183W	-0.935547	0.10513	-0.695929	0.136223
	YMR184W	2.64356	1.74004	2.42979	2.31079			YBR184W	-0.0984591	-0.155333	0.039263	0.299303
	YLR126C	2.16101	0.720133	2.04644	1.32166			YBR185C	0.0883183	0.311932	0.633876	0.848181
	YDR528W	1.53253	0.412025	1.43729	0.798414			YBR186W	-0.120708	-0.235409	-0.196997	-0.054457
	YCR013C	-0.874369	-1.57638	-0.110951	0.0519659			YBR187W	-1.17518	-1.07664	-1.3211	-1.11263
	YFR041C	1.26684	0.340265	1.15092	0.787993			YBR188C	1.02812	0.474283	0.959649	0.503644
	YFR020W	0.156601	0.0709625	0.472682	0.363923			YBR189W	-2.67153	-1.96743	-2.93601	-2.21748
	YFL049W	0.193554	0.458827	0.306801	0.574732			YBR190W	-1.35283	-2.1965	-2.73038	-3.55438
	YDR048C	-1.72488	-0.764149	-1.36248	-0.756918			YBR191W	-1.95702	-1.73638	-2.2442	-1.90764
	YFL062W	0.0607991	0.692631	-0.0821795	0.797684			YBR191W-A	0.128765	0.926326	0.793906	-0.220012
	YLR240W	0.141783	0.333653	0.095633	0.292525			YBR192W	-0.176068	-0.227322	-0.0502951	-0.089165
	YJL154C	0.445157	0.156465	0.376173	0.441048			YBR193C	0.281823	0.104745	0.24595	0.142859
	YCL008C	0.160577	0.0762008	-0.0823995	-0.178367			YBR194W	0.148346	-0.0912068	0.213201	-0.0830368
	YDR027C	0.461607	0.165594	0.27304	0.371612			YBR195C	-0.0422388	-0.0560771	0.217042	0.101538
	YFL034C-B	0.343469	0.0135825	0.450543	0.414151			YBR196C	0.559802	0.437354	0.445767	0.208943
								YBR196C-A	0.0400624	-0.630177	-0.0650665	-0.636461
								YBR196C-B	0.300854	-0.602713	0.151473	-0.482636
								YBR198C	0.030434	-0.255634	0.158113	-0.00250356
								YBR199W	-0.128196	-0.0130949	-0.116409	0.0339341
								YBR200W	0.505156	0.475044	0.504263	0.527036
								YBR200W-A	5.23465	4.55675	4.71397	5.1955
								YBR201C-A	-0.361947	0.916239	-0.381781	0.945913
								YBR202W	-0.100333	0.240521	-0.21124	0.0319483
								YBR203W	0.161211	0.8927	0.148864	1.20378
								YBR204C	0.568475	0.862055	0.746574	0.928281
								YBR205W	0.3431	0.0922532	0.243558	0.117819
								YBR206W	-0.313352	-2.20241	-0.897624	-0.103798
								YBR207W	0.38913	0.203769	0.577273	0.339859
								YBR208C	0.0979716	1.68697	-0.0024263	1.9097
								YBR210W	0.248176	-0.272727	0.195431	-0.235583
								YBR211C	-0.371798	-0.568261	-0.44991	-0.533067
								YBR212W	0.24654	0.311833	0.23957	0.120227
								YBR214W	0.140813	1.01523	0.0780056	0.906636
								YBR215W	0.264086	0.065581	0.197622	0.164303
								YBR216C	0.124406	0.234458	0.171737	0.269448
								YBR217W	0.0537224	-0.196044	0.0559376	-0.170711
								YBR218C	-0.302564	-0.323165	-0.558488	-0.403805
								YBR221C	0.0346502	0.0883399	0.0549446	-0.00871017
								YBR221W-A	-0.407404	-0.673802	0.785389	1.99209
								YBR222C	0.616405	1.05988	0.549189	0.948253
								YBR224W	1.43768	1.68123	1.65237	0.997333
								YBR225W	0.736553	0.87005	0.585412	0.827934
								YBR226C	0.271677	0.888065	1.64255	2.10186
								YBR227C	0.258026	0.0489202	0.207573	-0.00991027
								YBR228W	0.280623	0.271605	0.271983	0.0488149
								YBR229C	0.189176	0.154931	0.379449	0.372881
								YBR230C	0.377493	1.15476	0.452479	1.10801
								YBR230W-A	0.393805	0.61909	0.456446	0.756478
								YBR231C	0.624337	0.537344	0.377864	0.182021
								YBR232C	-0.0988401	-1.71599	0.344233	1.0111
								YBR233W	0.136611	-0.161019	0.165227	0.0720521
								YBR233W-A	-0.831025	-0.835287	-1.05927	-0.624012
								YBR234C	-0.200704	0.0381852	-0.136907	-0.0508177
								YBR236C	0.313061	0.04916	0.272781	0.200783
								YBR237W	0.299807	0.323039	0.318826	0.129444
								YBR239C	0.499628	0.413303	0.444798	0.537309
								YBR240C	1.56901	0.833134	1.62891	1.47245
								YBR241C	0.00039889	1.01134	0.122104	0.848144
								YBR242W	-0.072643	-0.420093	-0.0111499	-0.0847258
								YBR244W	0.864087	-0.272745	0.644325	-1.07852
								YBR247C	-0.808453	-1.0912	-0.774966	-1.11777
								YBR248C	-0.020457	-0.643039	-0.253199	-1.06083
								YBR249C	-0.257775	-1.50074	-0.929529	-1.98626
								YBR250W	0.439121	0.576539	0.569146	0.380489
								YBR251W	-0.237706	0.170474	-0.173115	0.046695
								YBR252W	-0.510961	-0.975267	-0.689164	-1.02108
								YBR253W	0.27199	-0.236928	0.442566	-0.0177731
								YBR254C	-0.121266	-0.29103	-0.256463	-0.545111
								YBR255C-A	0.484819	0.539509	0.464298	0.57613
								YBR255W	0.354231	0.414576	0.171848	0.364243
								YBR256C	0.323698	0.0760063	-0.199247	-0.48268
								YBR257W	0.300597	-0.0765086	0.396114	0.244294
								YBR258C	0.302457	0.286767	0.582487	0.683156
								YBR259W	0.871977	0.407323	0.821899	0.833413
								YBR260C	0.447985	0.0337261	0.51825	0.532123
								YBR262C	-0.0415132	0.0847059	-0.180203	-0.107974
								YBR263W	-0.103674	-0.13266	-0.0087779	-0.114763
								YBR265W	-0.350021	-0.706283	-0.166332	-0.488183
								YBR267W	-0.0416371	-0.532676	-0.043598	-0.401454
								YBR268W	-0.42416	-0.295533	-0.476485	-0.52149
								YBR269C	0.658886	0.938764	0.840725	1.11557
								YBR270C	0.101023	0.294307	-0.146892	-0.0161588
								YBR271W	-0.513446	-0.5837	-0.63406	-0.761701
								YBR273C	0.430316	0.507954	0.442694	0.286041
								YBR274W	0.42825	0.220106	0.266955	-0.0161325
								YBR275C	-0.61345	-0.606087	-0.244949	-0.207056
								YBR276C	0.030932	0.0906951	-0.0363146	0.138251
								YBR277C	-0.726358
								YBR278W	0.266979	-0.0692436	0.115329	0.228134
								YBR279W	0.553649	0.0926695	0.618452	0.380514
								YBR280C	-0.0076225	0.818221	0.0409816	0.741881
								YBR281C	-0.166808	-0.292814	-0.296279	-0.320666
								YBR282W	-0.177633	-0.124312	-0.110743	-0.305493
								YBR283C	-0.459496	-0.613674	-0.461565	-0.629292
								YBR284W	-0.483173	0.0520062	-0.212436	0.817027
								YBR285W	-0.660722	0.593696	-0.729171	0.540499
								YBR286W	-0.227337	0.340443	-0.253932	0.0507853
								YBR287W	-0.16587	0.0719126	-0.160343	0.0554569
								YBR288C	0.278745	0.403451	0.269762	0.614446
								YBR289W	-0.155472	0.0386456	0.136617	0.198415
								YBR290W	0.377624	0.126865	0.255928	0.274813
								YBR291C	-1.34743	-1.37294	-1.0849	-1.01212
								YBR292C	0.925457	0.571663	0.764041	0.324335
								YBR293W	0.510788	0.125982	0.477277	0.150262
								YBR294W	1.75774	0.182923	1.0265	0.608065
								YBR295W	1.44138	1.52404	1.11652	1.41021
								YBR296C	0.902799	-0.375416	0.190502	-0.762807
								YBR296C-A	-0.226037	-0.368183	-0.0738073	-0.244322
								YBR297W	0.0191546	0.271694	-0.0515522	0.17336
								YBR298C	-0.584483	0.786668	-0.637851	0.545487
								YBR298C-A	-1.30596	-0.104336	-2.52591	0.280614
								YBR299W	-0.160635	1.28687	-0.0192159	0.770571
								YBR300C	-0.511428	-1.68847	-0.426886	-1.32502
								YCL001W	-0.0884725	-0.522294	-0.218691	-0.447781
								YCL001W-A	1.00812	0.393349	1.05043	0.411923
								YCL001W-B	0.822239	0.318154	0.763335	0.290386
								YCL002C	-0.293492	-0.546366	-0.413699	-0.573059
								YCL004W	0.382619	0.470959	0.31497	0.463698
								YCL005W	-0.169501	-0.13039	-0.0934305	-0.173566
								YCL009C	-0.31042	-0.784293	-0.510352	-0.887508
								YCL010C	0.590521	0.271382	0.700514	0.376708
								YCL011C	-0.276408	-0.435345	-0.306166	-0.326376
								YCL012C	0.627033	2.02088	0.654638	1.83523
								YCL014W	-0.519103	0.200958	-0.289876	0.350135
								YCL016C	0.496392	0.352408	0.541836	0.50763
								YCL017C	0.801955	0.64768	0.801737	0.492152
								YCL018W	-0.0437383	-0.0680386	0.0751321	0.0679325
								YCL021W-A	0.61081	0.128313	0.428718	0.067979
								YCL023C	2.01136	1.91399	1.67599	1.05969
								YCL024W	-0.556887	-0.134854	-0.160975	0.0965711
								YCL025C	-0.035026	0.318057	-0.214494	0.166586
								YCL026C-A	5.03724	0.640777	2.73519	-2.461
								YCL026C-B	2.57173	2.92519	2.23755	1.74521
								YCL027W	1.2356	0.295663	1.28199	0.702044
								YCL028W	0.375439	0.40369	0.339984	0.217324
								YCL029C	0.884165	0.0920158	0.568137	0.152756
								YCL031C	-0.0728026	-0.487524	-0.0897574	-0.402057
								YCL032W	0.126123	0.348523	0.117735	0.418612
								YCL033C	0.503031	1.03799	0.600935	1.01183
								YCL034W	0.348073	0.269817	0.633552	0.435816
								YCL035C	0.580283	1.32333	0.49991	1.03885
								YCL036W	-1.09344	-0.46809	-0.703251	-0.270951
								YCL037C	1.34257	0.0237119	1.27197	0.600971
								YCL038C	0.746331	0.901499	0.744142	0.773361
								YCL039W	0.151545	0.377343	0.2793	0.433495
								YCL040W	0.261235	0.943224	0.419299	0.802486
								YCL041C	0.471186	1.92607	-0.597006	-0.653056
								YCL042W	1.01265	-0.24791	3.58355	3.76726
								YCL045C	-0.452219	-0.393653	-0.416887	-0.41826
								YCL048W	0.62264	0.372907	0.318232	0.159014
								YCL048W-A	1.59927	3.51949	0.544061	1.95071
								YCL049C	0.140665	0.894254	-0.0897687	0.535212
								YCL050C	-0.574858	-0.48307	-0.487573	-0.217395
								YCL051W	-0.229994	0.050051	0.121183	0.733345
								YCL052C	0.238656	0.49818	0.181044	0.412529
								YCL054W	-0.639604	-1.24962	-0.354438	-0.860269
								YCL054W-A	2.48058	-0.133934	0.204098	0.0507824
								YCL055W	0.863613	0.134829	0.780062	0.148895
								YCL056C	-0.0156967	-0.249512	-0.0682747	-0.0707947
								YCL057C-A	0.156426	0.339413	0.233463	0.324352
								YCL057W	0.72712	0.547456	0.77557	0.616363
								YCL059C	0.119895	-0.742741	-0.115312	-0.670259
								YCL061C	-0.475099	-0.462646	-0.0572829	-0.0899931
								YCL063W	-1.4855	-0.819439	-1.37581	-0.461962
								YCL064C	-2.266	2.61674	-1.48866	3.99386
								YCL065W		-1.05292
								YCL067C	-0.312451	0.0810887	-0.246242	0.102598
								YCL068C	0.145512	0.320595	-0.0535789	0.227109
								YCL069W	0.95857	0.977474	1.0371	0.90104
								YCL073C	1.21959	0.613083	1.25364	0.387165
								YCL074W	-3.17374	-2.96664	0.413248
								YCR001W	1.01049	0.503976	0.886436	0.526191
								YCR002C	0.085711	-0.17882	0.126694	-0.00508147
								YCR003W	-0.880256	-0.764803	-0.5096	-0.368018
								YCR004C	0.3747	0.78449	0.323115	0.526514
								YCR005C	1.04644	1.32022	1.18232	0.814487
								YCR006C	-0.0514055	0.00060187	-0.223778	-0.119267
								YCR007C	-0.718125	-1.1906	-0.595858	-0.836022
								YCR008W	-0.228579	0.0805953	-0.214452	0.108153
								YCR009C	0.185231	-0.100127	0.15035	0.104018
								YCR010C	0.941315	1.73857	0.795743	1.52944
								YCR011C	0.649862	0.786901	0.75506	1.03454
								YCR012W	0.584944	0.512472	0.642982	0.339426
								YCR014C	0.200226	0.384456	0.107171	0.255618
								YCR015C	0.422317	0.175622	0.251629	0.149144
								YCR016W	0.0581955	-0.709104	-0.0535319	-0.832801
								YCR017C	-0.137839	0.218482	-0.102847	0.180025
								YCR018C	0.916819	0.561134	0.476249	0.308171
								YCR018C-A	0.32296	0.405482	0.729789	0.95145
								YCR019W	1.05091	0.946544	0.590838	0.461455
								YCR020C	0.175165	0.0463125	0.0271027	0.0606977
								YCR020C-A	-0.0236982	-0.446073	-0.317532	-0.665086
								YCR020W-B	-0.175341	-0.844532	-0.0943951	-0.434261
								YCR021C	-1.2092	1.38287	-1.22907	1.1096
								YCR023C	-0.332554	0.143905	-0.456489	0.00366187
								YCR024C-A	0.00335925	1.00983	-0.346692	0.711694
								YCR024C-B	-0.192569	0.607491	-0.465164	0.488861
								YCR025C	1.63809	0.675582	1.36127	0.358522
								YCR026C	0.202125	0.318542	0.275489	0.36374
								YCR027C	-0.0243037	-0.237003	0.202794	0.0682604
								YCR028C	0.104636	0.0987118	0.309797	0.425611
								YCR028C-A	0.412816	-0.333839	0.321736	-0.0709978
								YCR030C	0.121974	0.422272	0.275136	0.499064
								YCR031C	-1.69354	-1.29853	-1.91238	-1.6207
								YCR032W	0.263879	0.380309	0.585597	0.745546
								YCR033W	-0.183171	0.0209666	-0.239421	-0.0981166
								YCR034W	-1.26098	-1.30275	-1.48449	-1.54908
								YCR035C	0.96161	0.00651706	0.884801	0.427926
								YCR036W	0.690776	0.703167	0.721246	0.982264
								YCR037C	0.111429	-0.0536861	0.23279	-0.0360357
								YCR038C	-0.0560758	0.0542933	-0.0451467	0.0647172
								YCR042C	0.484516	0.591451	0.437285	0.663752
								YCR043C	-0.919081	-0.697828	-1.04053	-0.767059
								YCR044C	-0.133589	-0.175727	-0.15552	-0.213456
								YCR045C	0.144194	-0.392143	0.344224	0.179155
								YCR046C	-0.0312464	0.0810597	0.00094235	0.224187
								YCR047C	-0.333127	-0.561965	-0.0815145	-0.243277
								YCR049C	0.455008	-0.0325983	-0.589055	0.361487
								YCR050C	0.683934	1.04979	0.710724	0.78982
								YCR051W	-0.233559	-0.295446	-0.0233109	0.0389915
								YCR053W	-0.167916	-0.868408	-0.293342	-1.01017
								YCR054C	0.560234	0.400044	0.353383	0.218463
								YCR057C	-0.573874	-0.961071	-0.344413	-0.819172
								YCR059C	0.150507	0.0583168	0.0902582	-0.210562
								YCR060W	0.170908	-0.0256515	0.181154	-0.654681
								YCR061W	0.176363	0.626671	0.173758	0.635628
								YCR063W	0.463112	-0.0816382	0.0972772	-0.0646613
								YCR064C	1.49835	-1.62905	1.37877	0.912719
								YCR066W	-0.0254857	-0.0338658	-0.0119812	0.0298062
								YCR068W	0.951696	1.19949	0.952966	1.09553
								YCR069W	0.129244	0.227315	0.25923	0.480797
								YCR071C	-0.252478	-0.100864	0.0582144	0.0619571
								YCR072C	-0.761288	-0.896119	-0.229575	-0.721284
								YCR073C	0.49538	0.724738	0.405477	0.633455
								YCR073W-A	0.688413	0.84848	0.799617	1.02875
								YCR075C	-0.154867	-0.102262	-0.379776	-0.0533988
								YCR075W-A	-0.0880213	-0.0237945	0.0839739	0.34617
								YCR076C	0.213047	0.682901	0.395873	0.930286
								YCR077C	-0.179178	-0.306324	-0.175622	-0.20762
								YCR079W	0.677177	0.900592	0.719869	0.871924
								YCR081W	0.517533	0.432924	0.549104	0.547258
								YCR082W	0.490812	0.339843	0.591994	0.303337
								YCR083W	0.29942	0.777554	0.546697	1.107
								YCR084C	-0.635787	-0.642275	-0.431922	-0.389208
								YCR085W	-1.51475	-1.73764	-1.57486	-0.984032
								YCR086W	0.458764	0.499944	0.464378	0.467722
								YCR089W	0.0255102	-0.103646	0.455794	0.74875
								YCR090C	0.100544	-0.24136	0.116403	0.0174411
								YCR091W	-0.350212	1.1699	-0.209011	0.961486
								YCR092C	-0.137977	-0.288535	0.0106319	0.179266
								YCR093W	-0.181776	-0.275226	-0.176728	-0.213619
								YCR094W	-0.0021304	-0.14427	0.298165	0.318612
								YCR095C	0.278174	0.0927977	0.284017	0.39612
								YCR095W-A	0.637875	0.342877	0.629882	0.580967
								YCR096C	-0.475128	-0.179671	-0.264645	-0.00413619
								YCR098C	1.0413	-1.12554	1.36522	-0.561793
								YCR099C	0.939469	1.34229	1.32271	2.03313
								YCR100C	0.992939	1.43446	1.42998	2.07678
								YCR101C	1.18125	1.48805	1.41801	2.06307
								YCR102C	1.06564	0.585944	0.983803	-0.223461
								YCR102W-A	1.84321	1.55958	1.2623	0.926979
								YCR104W	1.34359	1.02038	0.960856	0.793489
								YCR105W	0.759747	0.570958	0.489163	0.288413
								YCR106W	0.980298	0.343994	0.800592	0.0834655
								YCR107W	0.839584	0.353014	0.651606	0.189087
								YCR108C	-0.379711	1.45336	4.05687	4.19447
								YDL001W	0.111451	0.0450679	0.148455	0.191411
								YDL002C	0.0985613	0.0196922	0.0696749	-0.0259589
								YDL003W	0.0877356	-0.899359	0.337728	-0.518615
								YDL004W	-0.394649	0.30026	-0.202226	0.316692
								YDL005C	0.407745	0.255851	0.277924	0.473525
								YDL006W	0.457597	0.111542	0.447226	0.362024
								YDL007W	0.713719	0.328627	0.608873	0.241424
								YDL008W	0.21685	-0.418342	0.371226	-0.224405
								YDL009C	-0.657392	-1.14232	-0.790903	-0.948922
								YDL010W	-0.736241	-1.07065	-1.00795	-0.156569
								YDL011C	1.5219	-0.0596594	0.799381	-0.197222
								YDL012C	-0.220882	-0.419832	-0.1188	-0.224199
								YDL013W	-0.0983702	0.329653	0.0892886	0.312707
								YDL014W	-0.745638	-1.40827	-0.595598	-1.39163
								YDL015C	-0.182006	-0.244611	-0.283664	-0.320428
								YDL016C	-0.709323	-0.348962	0.0210173	-0.634596
								YDL017W	-0.10883	0.0432472	-0.053552	0.0525366
								YDL018C	-0.937757	-0.49389	-1.13369	-0.986086
								YDL019C	-0.253437	0.268082	-0.489389	-0.0766435
								YDL020C	0.369119	0.82151	0.195425	0.822802
								YDL021W	1.17617	1.13809	1.14421	1.07356
								YDL022C-A	1.04248	0.932223	1.68751	1.44083
								YDL022W	0.143156	0.762619	0.145701	0.660184
								YDL024C	2.48086	2.41943	2.17102	2.29907
								YDL025C	0.468746	0.773748	0.475717	0.453087
								YDL026W	0.240717	1.63295	0.759968	0.627613
								YDL027C	1.10316	0.721563	0.965188	0.970967
								YDL028C	-0.378136	-0.135206	-0.355101	0.103603
								YDL029W	0.318618	0.340458	0.305538	0.239677
								YDL030W	0.174652	0.0553538	0.1362	0.137054
								YDL031W	-0.084446	-0.51334	0.141249	-0.156943
								YDL033C	-0.276091	-0.102546	-0.0497338	-0.0281575
								YDL034W	1.4447	1.46427	0.681862	0.224156
								YDL036C	0.377699	0.0584711	0.491628	0.569442
								YDL037C	-1.00237	-0.175955	-0.375502	-0.744525
								YDL039C	-0.934651	-0.0608321	-0.335708	-0.683925
								YDL040C	-0.001439	-0.320696	0.0191732	-0.279586
								YDL042C	0.251712	-0.239766	-0.0800958	-0.288962
								YDL043C	0.262122	-0.0531008	-0.0195987	-0.139904
								YDL044C	0.444613	0.317121	0.287413	0.294432
								YDL045C	0.0434138	0.252063	0.103215	0.236289
								YDL045W-A	0.324325	0.0895106	0.691374	0.452712
								YDL046W	0.0542268	0.107032	0.0889698	-0.00556825
								YDL048C	0.565831	0.814344	0.697648	1.04527
								YDL049C	1.33419	1.05306	1.38923	1.34138
								YDL050C	0.599022	0.306977	0.288759	1.03433
								YDL051W	0.0706585	-0.93448	-0.105168	-0.99821
								YDL053C	0.0213419	-0.191783	0.0838909	0.484306
								YDL054C	-0.127766	-0.113258	-0.229004	-0.211386
								YDL055C	0.696876	-0.0463409	0.903813	0.785253
								YDL056W	-0.169396	0.0173538	-0.0939862	0.0944863
								YDL057W	1.08023	1.54379	1.2067	1.74017
								YDL058W	0.107494	0.0503136	0.0148801	0.00930998
								YDL059C	-0.0837942	-0.0784014	-0.24859	-0.133521
								YDL060W	-0.335376	-0.944776	-0.412604	-0.965324
								YDL061C	-1.76301	-1.51954	-2.06284	-1.72854
								YDL062W	-2.21917	-1.46498	-1.14402	1.34851
								YDL063C	-0.584556	-0.945201	-0.543652	-0.854496
								YDL064W	-0.280101	-0.369892	-0.491691	-0.616736
								YDL065C	0.00673829	0.233898	-0.0446088	0.18452
								YDL066W	0.287611	0.0497309	0.233717	0.121384
								YDL067C	-0.156508	-0.008605	-0.151505	0.268542
								YDL068W	-0.409515	0.436448	3.39344	1.47083
								YDL069C	0.821993	0.261685	0.521487	0.279761
								YDL070W	0.587553	0.668916	0.497394	1.40567
								YDL071C	-0.65531	-0.483636	-0.791311	-0.396268
								YDL072C	0.0844579	0.0837152	0.196136	0.338893
								YDL074C	-0.581538	-0.929331	-0.598414	-0.7454
								YDL075W	-2.29958	-1.82318	-2.62128	-1.98565
								YDL076C	-0.489306	-0.345147	-0.579005	-0.200791
								YDL077C	0.0844536	0.146734	0.0699613	0.239331
								YDL078C	0.361463	0.469705	0.562452	0.601249
								YDL079C	0.0602721	1.42087	0.17542	1.50871
								YDL080C	0.274597	-0.0693224	0.228439	0.0794557
								YDL081C	-1.22743	-1.37956	-1.3965	-1.66238
								YDL082W	-1.62078	-1.63612	-1.83422	-1.89298
								YDL083C	-2.33763	-1.84082	-2.59332	-2.11454
								YDL085C-A	0.159311	-0.555549	0.163865	0.252691
								YDL085W	0.407773	1.81698	0.44375	1.66767
								YDL086W	0.190701	0.423205	0.518299	0.725782
								YDL087C	0.288942	0.237784	0.418842	0.42292
								YDL088C	-0.286236	-0.121678	-0.333747	-0.0684552
								YDL089W	0.789227	0.815149	0.694258	0.923204
								YDL090C	0.0114866	0.283298	0.0865628	0.166999
								YDL091C	0.357993	0.519456	0.352426	0.698579
								YDL092W	-0.162056	-0.543639	-0.159549	-0.428374
								YDL094C	0.274893	-0.539987	0.617408	0.220431
								YDL096C	2.62716	1.27685	1.63482	1.05005
								YDL097C	0.834232	0.460288	0.822774	0.50414
								YDL098C	0.384236	-0.116419	0.235775	0.0320703
								YDL099W	0.458499	0.0681866	0.402135	0.106667
								YDL100C	1.10751	0.302342	0.995933	0.598305
								YDL101C	-0.421651	0.279185	-0.511816	0.186352
								YDL102W	-0.227621	-0.435601	0.0963484	0.0261829
								YDL103C	0.0187774	-0.236441	0.0842327	0.0193546
								YDL104C	0.389749	0.17897	0.288669	0.176726
								YDL105W	-0.822199	-0.745253	-0.766676	-0.800604
								YDL106C	-0.168741	0.031669	-0.18948	0.0250873
								YDL107W	0.094287	0.186324	0.11289	0.248886
								YDL109C	0.585363	0.3023	0.540694	0.334528
								YDL110C	0.154713	1.01504	0.402441	1.03966
								YDL111C	0.512522	-0.16181	0.43528	-0.0355066
								YDL112W	-0.369476	-0.805722	-0.153945	-0.331397
								YDL113C	0.337837	0.473152	0.106988	0.493446
								YDL114W	4.63648	3.10709	3.59537	3.47522
								YDL115C	0.246485	0.174577	0.355525	0.303605
								YDL116W	0.117594	-0.399979	0.0457601	-0.216017
								YDL117W	0.176834	0.729852	0.237878	0.685131
								YDL118W	1.2406	1.16425	-0.174221	-0.407573
								YDL119C	0.73038	1.04262	0.640493	0.865557
								YDL120W	0.868809	0.580529	0.734709	0.591215
								YDL121C	0.282827	-0.371065	0.199091	-0.152029
								YDL122W	-0.2877	-0.484245	-0.128933	-0.188665
								YDL124W	1.83618	1.58745	1.73493	1.61045
								YDL126C	0.783127	0.611519	0.656259	0.511554
								YDL127W	-0.0578382	-0.535591	0.00447246	0.0450122
								YDL128W	0.29407	0.539411	0.253094	0.289278
								YDL129W	-0.582593	-0.57429	-0.784067	-0.602851
								YDL130W	-2.06703	-1.61451	-2.18872	-1.79076
								YDL130W-A	0.384779	1.04756	0.590536	1.04984
								YDL131W	-0.220034	-0.842069	-0.24291	-0.807834
								YDL132W	0.689207	0.34395	0.467926	0.364545
								YDL133C-A	-1.91247	-1.3517	-1.75478	-1.14
								YDL133W	-0.0127081	0.206019	0.0803619	0.528418
								YDL134C	0.205671	0.450883	0.142328	0.427393
								YDL135C	-0.156775	-0.152707	-0.189958	-0.134853
								YDL136W	-1.45012	-1.25458	-1.62723	-1.51176
								YDL137W	0.959371	0.516068	0.790581	0.741261
								YDL138W	0.443296	0.569318	0.542825	0.583319
								YDL139C	0.392333	0.37163	0.0865039	0.182916
								YDL140C	0.226082	-0.177402	0.285833	-0.147226
								YDL141W	0.553711	0.254189	0.94638	0.813012
								YDL142C	0.369874	0.487724	0.234529	0.447005
								YDL143W	0.285057	-0.209381	0.255715	-0.255579
								YDL144C	0.853857	0.622102	0.710845	0.291072
								YDL145C	0.35591	-0.127494	0.310064	-0.0442586
								YDL147W	0.724514	0.379367	0.578591	0.340843
								YDL148C	-0.415027	-0.968893	-0.239599	-0.738866
								YDL149W	-0.200656	0.395844	0.169889	0.61349
								YDL150W	-0.304313	-0.769193	-0.248272	-0.5849
								YDL153C	-0.249768	-0.899807	-0.310111	-0.886893
								YDL154W	0.108203	0.0512203	-0.0272102	-0.0737555
								YDL155W	-0.447424	-0.629003	-0.124092	-0.333977
								YDL156W	0.187131	-0.0684957	0.470271	0.109157
								YDL157C	-0.586456	-1.09896	-0.446649	-0.755621
								YDL158C	-1.46602	-1.99132	-0.594221	-0.501199
								YDL159W	0.591097	0.492157	0.737938	0.73785
								YDL159W-A	1.17566	0.541661	1.18056	1.33462
								YDL160C-A	0.146689	-0.234199	0.194453	0.209588
								YDL161W	0.0806425	0.0519568	0.00821679	-0.119043
								YDL162C	-1.54244	0.0472773	1.2873	-0.968111
								YDL164C	-0.0053806	-0.230638	0.0317683	-0.0768871
								YDL165W	0.363652	0.0781984	0.164465	-0.204813
								YDL166C	0.120675	-0.517022	-0.0579215	-0.581881
								YDL167C	-0.293331	-0.571262	-0.362878	-0.688887
								YDL168W	1.7957	1.65246	1.77288	1.1748
								YDL169C	0.352139	1.21437	0.429609	1.27741
								YDL170W	0.0831918	-0.137162	0.0214135	-0.0112108
								YDL171C	-0.269835	-0.250336	-0.552777	-0.404559
								YDL173W	0.72339	0.311019	0.818407	0.418202
								YDL174C	0.499782	0.483499	0.882242	0.757404
								YDL175C	0.19348	0.159194	-0.0130618	0.148777
								YDL176W	0.27538	0.24662	0.113256	0.36861
								YDL177C	0.0419761	0.152901	0.0336546	-0.289878
								YDL178W	0.554355	0.249394	0.632651	0.398939
								YDL180W	0.12389	0.414235	0.217139	0.182731
								YDL181W	0.148213	0.517635	0.370652	0.708692
								YDL182W	0.354893	-0.785666	0.200284	-1.00932
								YDL183C	0.0223847	0.31949	-0.321079	0.0499054
								YDL184C	-1.87437	-1.63807	-1.83784	-1.29667
								YDL185W	-0.0886813	0.0110889	-0.160105	-0.152362
								YDL186W	-0.260906	-0.0196048	0.158588	0.0213839
								YDL187C	0.684931	-0.881465	-0.615659	-0.549209
								YDL188C	0.0518989	0.260249	-0.0017322	0.163513
								YDL190C	0.0954531	0.101397	0.175672	0.134095
								YDL191W	-1.55898	-1.49684	-1.75956	-1.57616
								YDL192W	0.151842	-0.572149	0.0493882	-0.220271
								YDL193W	1.30218	0.547902	1.50018	1.08159
								YDL194W	-0.555896	0.4132	-0.223638	0.441018
								YDL195W	0.553248	0.293046	0.442417	0.556131
								YDL196W	1.327	1.3764	0.389843	0.444254
								YDL197C	-0.251102	0.177986	-0.329947	0.0997703
								YDL198C	-0.550201	-1.60136	-0.637695	-1.42583
								YDL199C	0.0759564	0.91014	0.167914	0.507557
								YDL200C	0.445365	0.033952	0.504395	0.33781
								YDL201W	-0.0446529	-0.675762	-0.206933	-0.664121
								YDL202W	-0.117735	-0.040928	0.064557	-0.0121534
								YDL204W	-1.59307	0.77671	-1.1323	0.665683
								YDL205C	-0.827435	-0.172596	-0.663464	-0.219881
								YDL206W	0.773598	0.867391	0.499373	0.796368
								YDL207W	0.611266	0.392663	0.553513	0.605035
								YDL208W	-0.388804	-1.057	-0.543549	-1.31498
								YDL209C	0.191031	-0.0615898	0.243798	0.104573
								YDL210W	-0.156096	0.48098	0.199643	0.312775
								YDL213C	-0.111544	-0.472826	-0.0937581	-0.411487
								YDL214C	2.28804	2.15821	2.00076	1.66563
								YDL215C	1.03913	0.983182	1.07988	1.07643
								YDL216C	0.0608847	0.196952	0.171214	0.30963
								YDL218W	2.35714	2.04045	1.23676	0.991006
								YDL219W	-0.0856975	-0.587138	-0.275857	-0.511198
								YDL220C	0.327315	0.259911	0.286046	0.46184
								YDL221W	0.294575	0.520905	0.465325	0.752519
								YDL222C	0.155388	1.23898	0.277394	0.886793
								YDL223C	0.0768217	1.00276	0.0715103	0.753945
								YDL224C	0.12937	0.0516108	0.240276	0.449146
								YDL225W	0.118792	-0.207528	0.0961535	0.0795809
								YDL226C	0.00141425	-0.508753	0.0501735	-0.430955
								YDL227C	-0.0994167	-1.91102	0.0459483	-1.76268
								YDL229W	-0.527	-1.03237	-0.647616	-1.2485
								YDL230W	0.349176	0.850026	0.0807203	0.677845
								YDL231C	0.080825	-0.136711	0.142847	-0.0511076
								YDL232W	0.33378	0.0739938	0.276908	0.0306406
								YDL233W	0.325632	0.20612	0.249142	0.431034
								YDL234C	-0.307626	-0.209499	-0.0148725	0.382218
								YDL237W	0.182943	0.267725	0.170941	0.272774
								YDL238C	0.760644	1.0066	0.712285	0.956166
								YDL239C	-0.418009	-0.34458	-0.284521	-0.141431
								YDL240C-A	-0.944431	-0.474611	0.427023	0.163439
								YDL240W	-0.13723	-0.241796	-0.0511587	-0.147389
								YDL241W	-1.68661	-1.3949	-1.66326	-1.64654
								YDL242W	0.535286	0.63004	0.602369	0.492189
								YDL243C	2.75064	2.15971	1.90851	0.616576
								YDL244W	1.30602	0.849923	0.943821	0.721453
								YDL245C	1.94878	1.65314	1.62566	1.68347
								YDL246C	1.62137	1.08687	1.55232	1.48991
								YDL247W	1.01693	0.645981	1.02877	0.773481
								YDL247W-A	0.893703	-0.12542	-0.778272	-0.711961
								YDR001C	0.767437	1.11876	0.7373	1.10565
								YDR002W	-0.1119	-0.35683	-0.234774	-0.553357
								YDR003W	0.293836	0.520556	0.134774	0.0449842
								YDR003W-A	0.230015	0.0179964	0.221757	0.215741
								YDR004W	0.11543	0.0469162	0.171707	0.21628
								YDR005C	0.258667	-0.216416	0.15584	-0.235072
								YDR006C	0.213683	0.183045	0.277638	0.227695
								YDR007W	-0.0076805	-0.43951	-0.0287246	-0.465906
								YDR009W	0.835275	0.78722	0.886212	0.669314
								YDR011W	0.241476	0.791692	0.182163	0.392086
								YDR012W	-1.2915	-1.55526	-1.31427	-1.48584
								YDR013W	-0.129194	-0.665762	-0.309517	-0.384803
								YDR014W	0.618811	0.507915	0.686523	0.815783
								YDR014W-A	0.380656	0.926871	1.00841	1.32572
								YDR016C	-0.597633	-0.740332	-0.302803	-0.075385
								YDR017C	0.106751	-0.309391	0.00638234	-0.210912
								YDR018C	0.552249	1.84516	0.111326	1.54101
								YDR019C	0.121093	0.269619	0.231702	-0.146617
								YDR020C	-0.1184	-0.555855	-0.205773	-0.282185
								YDR021W	-0.0493975	-0.609185	0.0247138	-0.470948
								YDR022C	0.687485	0.786781	0.951744	1.19946
								YDR023W	-0.461423	-0.830485	-0.700877	-1.15434
								YDR024W	-0.240183	-1.76424	-0.638001	-1.10434
								YDR025W	-2.15758	-1.65768	-2.43564	-1.94349
								YDR026C	1.28957	0.541211	0.942389	0.825418
								YDR028C	0.0384462	0.30776	0.0690914	0.27795
								YDR029W	0.310769	0.384302	0.237701	0.364431
								YDR030C	0.349179	0.904395	0.310674	1.10254
								YDR031W	-0.758249	0.0836402	-0.816426	0.144481
								YDR032C	0.542032	1.13669	0.568433	0.605398
								YDR033W	-0.0926908	0.491348	-0.474768	-0.127195
								YDR034C	-0.207567	-0.343773	-0.429228	-0.442593
								YDR034C-A	-1.76375	-0.416353	-0.813688	0.0201883
								YDR034C-D	2.69422	1.85477	2.2435	1.71176
								YDR034W-B	0.821238	1.59812	0.985048	1.93733
								YDR035W	-0.362526	-0.921148	-0.689203	-1.16198
								YDR036C	0.225699	0.247078	0.417756	0.446596
								YDR037W	-0.112633	-0.783464	-0.297054	-1.14532
								YDR038C	-0.109949	-0.320283	0.119682	-0.204029
								YDR039C	-0.529571	-0.0981239	0.0751766	0.0220138
								YDR040C	0.0127783	0.242003	0.0947917	0.0730372
								YDR041W	-0.286305	0.0574857	-0.228266	-0.283782
								YDR042C	-0.0113535	-1.45919	-0.391003	-1.64813
								YDR043C	0.592187	-0.100104	0.153847	-0.4365
								YDR045C	-0.178998	-0.772626	-0.556223	-0.786818
								YDR046C	-0.0696896	0.0516171	-0.0962808	-0.0914764
								YDR049W	-0.0960832	-0.066497	-0.0971019	0.0896998
								YDR050C	0.154874	-0.384018	0.226695	-0.361178
								YDR051C	-0.170989	-0.199308	-0.108318	-0.104785
								YDR052C	-0.625674	-0.675536	-0.437406	-0.257812
								YDR053W		1.13737	2.26752	1.35476
								YDR054C	0.407895	0.517401	0.344757	0.345782
								YDR055W	0.754009	1.68777	0.569371	1.40346
								YDR056C	-0.0946109	-0.409553	-0.274201	-0.390848
								YDR057W	0.40784	0.349979	0.320555	0.398129
								YDR058C	0.564516	0.660415	0.587968	0.676077
								YDR059C	0.935017	0.988002	0.782668	0.95698
								YDR060W	-0.58099	-1.08902	-0.483496	-0.875718
								YDR061W	0.149567	0.468439	0.210347	0.468489
								YDR062W	-0.371534	-0.382359	-0.344057	-0.0176588
								YDR063W	-0.10367	-0.0611675	0.023062	-0.102956
								YDR064W	-1.89951	-1.58856	-2.03527	-1.70052
								YDR065W	0.464664	0.290348	0.582834	0.44298
								YDR066C	0.61391	0.199228	0.366149	0.122438
								YDR067C	0.394393	0.326267	0.255187	0.217537
								YDR068W	-0.128572	-0.0460164	-0.0974745	-0.0180974
								YDR070C	0.617123	2.74715	0.780786	3.0201
								YDR071C	0.0660828	-0.0581442	0.189661	-0.092419
								YDR072C	-0.541676	-0.573005	-0.566586	-0.407838
								YDR074W	-0.567921	0.391986	-0.703912	0.191292
								YDR075W	0.0307185	-0.505983	0.0858389	-0.281411
								YDR076W	0.746113	0.436977	0.458742	0.447299
								YDR077W	0.452429	1.18368	0.601002	1.14965
								YDR078C	-0.0453927	-0.157437	-0.482477	-0.22575
								YDR079C-A	0.202865	-0.0615848	-0.292096	0.119859
								YDR079W	-0.100203	0.256863	0.0446728	0.536717
								YDR080W	0.226925	0.37646	0.158108	0.408916
								YDR081C	-0.0702143	-0.155367	0.048831	-0.0455317
								YDR082W	0.456492	0.273137	0.620131	0.318426
								YDR083W	-0.47216	-1.01199	-0.568151	-1.0068
								YDR084C	0.0836512	0.0376597	0.289514	0.227861
								YDR085C	0.83864	1.518	0.736601	1.37204
								YDR086C	0.3313	-0.467362	0.204626	-0.0991244
								YDR087C	0.242994	-0.771668	0.23031	-0.336325
								YDR088C	0.362357	0.280268	0.440169	0.531952
								YDR089W	-0.35973	0.245657	0.321724	0.791476
								YDR090C	0.166449	0.046687	0.210061	0.131607
								YDR091C	-0.49228	-0.991337	-0.509968	-0.882818
								YDR092W	0.443665	0.00511231	0.345405	-0.111225
								YDR096W	-0.172375	0.330173	-0.442345	0.264516
								YDR097C	-0.442877	-0.450611	-0.464775	-0.58914
								YDR098C-B	1.44925	1.12719	1.66136	0.466345
								YDR099W	0.340195	0.495216	0.331024	0.40772
								YDR100W	-0.418107	-0.0925858	-0.364109	-0.229223
								YDR101C	-0.728149	-1.32445	-0.609879	-1.24596
								YDR102C	0.440835	-1.30092	0.863076	-0.426554
								YDR104C	0.375117	0.18318	0.417053	0.521268
								YDR105C	0.260761	0.237643	0.370389	0.394469
								YDR106W	0.385819	-0.150068	0.351244	0.22155
								YDR107C	0.911644	1.21772	0.505929	0.886279
								YDR108W	0.0138513	-0.016619	0.371907	0.561727
								YDR109C	0.350423	0.420434	0.399017	0.552404
								YDR110W	-0.20917	-0.628906	-0.198212	-0.270053
								YDR111C	0.0540411	-0.18731	-0.284816	-0.157615
								YDR112W	-0.540239	-0.4499	0.309126	0.345747
								YDR113C	-1.61254	-1.35172	-1.20148	-1.22106
								YDR115W	-0.505947	-0.488282	-0.315785	-0.295461
								YDR116C	-0.587512	0.00465228	-0.400622	-0.221711
								YDR118W	-0.0192647	-0.282348	0.0581248	0.0439507
								YDR118W-A	0.324023	0.14735	1.02498	-0.598462
								YDR119W	-0.508937	-0.539284	-0.608371	-0.355028
								YDR119W-A	0.043231	1.20215	0.190191	1.80855
								YDR120C	-0.700432	-1.14442	-0.743759	-1.10702
								YDR121W	-0.11627	-0.469093	-0.333624	-0.830794
								YDR122W	0.0300635	0.268554	0.00446335	0.179511
								YDR123C	0.541444	-0.348862	0.373068	0.116145
								YDR125C	0.401392	0.67896	0.4059	0.482275
								YDR126W	-0.076577	-0.430095	-0.407888	-0.841732
								YDR127W	-0.0251494	-0.670777	-0.40647	-1.06824
								YDR128W	0.475764	0.432188	0.542228	0.800809
								YDR129C	-0.237456	-0.0534815	-0.2946	-0.108164
								YDR130C	-0.167849	0.0984551	-0.0928124	0.116031
								YDR131C	0.848142	0.554255	0.540347	0.423881
								YDR132C	1.67876	1.12014	1.48325	0.712943
								YDR133C	-1.78568	-1.02077	-1.71618	-1.13932
								YDR135C	1.48453	1.04427	1.16268	0.468929
								YDR136C	0.715621	-1.10333	0.576427	-0.407896
								YDR137W	-0.261943	-0.189439	-0.299892	-0.0927448
								YDR138W	0.245886	-0.106651	0.0968159	-0.064242
								YDR139C	-0.11653	-0.451033	0.0377173	-0.135344
								YDR140W	0.540954	0.318886	0.467507	0.398918
								YDR141C	0.152889	0.0671294	0.12453	0.324941
								YDR142C	0.350359	0.328135	0.259847	0.447994
								YDR144C	-1.2252	-1.81384	-1.42386	-1.59125
								YDR145W	-0.205573	-0.377905	-0.274719	-0.342436
								YDR146C	-1.12089	0.60199	-1.05507	0.443146
								YDR147W	-0.255475	-0.484378	-0.377204	-0.334337
								YDR148C	-0.209436	0.819276	-0.0531602	0.755857
								YDR149C	-0.193397	0.148338	1.65306	-0.0492118
								YDR150W	-0.453099	0.151759	-0.168466	0.351843
								YDR151C	0.0945427	0.431735	0.115189	0.28929
								YDR152W	0.0671238	-0.343291	-0.0897599	-0.344066
								YDR153C	-0.208036	-0.431127	-0.297986	-0.645865
								YDR154C	-0.0172273	-0.804667	0.101086	-0.145336
								YDR155C	0.871332	0.714333	0.937188	0.934753
								YDR156W	-0.12456	0.00377354	-0.0484928	-0.274754
								YDR157W	-1.33674	-0.402566	0.636952	-0.184801
								YDR158W	-0.322501	-1.17772	-0.754844	-1.61721
								YDR159W	0.138985	0.227816	-0.0998795	0.130495
								YDR161W	-0.290852	-0.827057	-0.324665	-0.772478
								YDR162C	0.371891	0.201764	0.396022	0.366977
								YDR163W	0.245922	0.165821	0.300624	0.122513
								YDR164C	0.356607	0.168551	0.181993	0.0978691
								YDR165W	0.317913	-0.206545	0.622401	0.507744
								YDR166C	0.308638	0.34974	0.431081	0.514388
								YDR167W	-0.193504	-0.426642	-0.431214	-0.602171
								YDR168W	0.586485	0.159978	0.537502	0.261643
								YDR169C	1.07995	0.598292	0.923579	0.764492
								YDR169C-A	1.26411	1.82605	0.594155	0.249853
								YDR170C	-0.266833	-0.341975	-0.171815	-0.129967
								YDR170W-A	1.02458	0.0586381	0.750536	-0.490375
								YDR171W	-0.705534	0.681564	-0.194926	0.937013
								YDR172W	-0.392266	-0.705242	-0.433879	-0.776437
								YDR173C	0.503873	0.450892	0.31984	0.312555
								YDR174W	-0.411654	-0.703789	-0.498261	-0.625956
								YDR175C	-0.218614	0.142962	-0.0926097	0.018156
								YDR176W	0.07236	-0.107916	0.0594498	-0.0266505
								YDR177W	0.194475	0.151393	0.00979828	-0.178314
								YDR178W	0.0528856	1.06818	0.131484	1.16946
								YDR179C	-0.39589	-0.246813	-0.382771	0.401965
								YDR180W	-0.453482	-0.222369	0.100592	0.417063
								YDR181C	0.429425	0.39275	0.345305	0.302315
								YDR182W-A	0.360228	0.239539	0.301805	-0.0810997
								YDR183C-A	-1.2814	-1.10686	-0.107542	0.178403
								YDR183W	0.478746	-0.0660971	0.349729	0.270378
								YDR184C	-0.289845	-0.412625	-0.042487	-0.122582
								YDR185C	-0.176807	-0.0232998	-0.137637	-0.268136
								YDR186C	0.560536	0.489874	0.270287	0.344617
								YDR187C	0.533464	0.479874	0.402471	0.123394
								YDR188W	0.646562	-0.0131332	0.632731	0.271461
								YDR189W	0.872262	0.0443275	0.894627	0.499438
								YDR190C	-0.0042854	-0.327497	-0.0671957	-0.366898
								YDR191W	0.523331	0.212917	0.541236	0.212009
								YDR193W	0.858604	1.57249	-0.213041	1.00611
								YDR194C	-0.269973	-0.388159	-0.20816	-0.381813
								YDR194W-A	2.19635	2.18967	-0.0340584	0.812201
								YDR195W	0.20237	-0.224008	0.12945	0.000777231
								YDR196C	0.0722477	0.493431	-0.0360344	0.382136
								YDR197W	-0.275735	0.209495	-0.283857	0.124733
								YDR198C	0.0515269	-0.10866	0.0515366	-0.262653
								YDR199W
								YDR200C	0.0756995	0.0169736	-0.0751383	0.133951
								YDR201W	-0.209411	-0.322798	-0.153463	-0.166152
								YDR202C	0.0220919	0.557206	0.0807039	0.569102
								YDR204W	0.665466	1.00714	0.70974	1.03946
								YDR205W	0.437931	0.398293	0.550279	0.5998
								YDR206W	-0.0578317	-0.346777	-0.115139	-0.174113
								YDR207C	-1.05535	-0.945844	-1.02173	-0.653705
								YDR208W	-0.0794213	0.0539448	-0.0695688	0.011834
								YDR209C	1.11084	0.202681	1.14364	1.16512
								YDR210C-D	1.03176	0.20726	0.681357	-0.325344
								YDR210W-B	4.24028	2.89987	3.30725	2.62194
								YDR211W	0.213601	-0.107528	0.170287	-0.0735069
								YDR212W	0.329558	-0.258485	0.295536	-0.270084
								YDR213W	-1.3903	-1.12088	-1.21807	-0.722604
								YDR214W	0.872732	1.37869	0.850692	1.50052
								YDR215C	1.10881	1.09093	1.64386	1.58847
								YDR216W	1.27213	1.27483	1.72459	2.28282
								YDR218C	1.41799	0.421699	1.3187	1.54064
								YDR219C	-0.0049568	0.0622246	0.116179	0.149269
								YDR220C	0.519542	0.347401	0.0110387	0.548312
								YDR221W	0.383569	0.199752	0.588233	0.361945
								YDR222W	-0.56999	-0.306428	-0.482592	-0.349399
								YDR223W	1.59898	1.22467	1.33121	1.13188
								YDR224C	-1.56266	-1.7207	-1.2857	-1.59784
								YDR225W	-1.50971	-1.13767	-1.48656	-0.946551
								YDR226W	0.104293	-0.208854	0.141262	-0.209143
								YDR227W	0.220634	0.308526	0.575996	0.953788
								YDR228C	0.131527	0.0404933	0.376876	0.474833
								YDR229W	-0.134995	0.125798	-0.0071888	0.0570095
								YDR231C	1.05136	1.07095	1.01385	1.43959
								YDR232W	0.249031	-0.0450364	0.481079	0.282033
								YDR233C	0.0143827	-0.313056	-0.0857705	-0.161893
								YDR234W	-0.741881	-1.1528	-0.553278	-0.840456
								YDR235W	0.0993239	-0.345906	0.113929	-0.239094
								YDR236C	0.703335	0.223125	0.60112	0.401524
								YDR237W	0.0537399	0.00731476	0.0684673	0.0125142
								YDR239C	0.0635107	0.101204	-0.0038146	0.21188
								YDR240C	0.0539004	-0.169752	0.481931	0.362486
								YDR241W	0.157124	0.114838	0.253891	0.531444
								YDR242W	0.597026	0.538384	0.320214	0.276132
								YDR243C	0.00819552	-0.0833392	-0.0796976	0.125352
								YDR244W	-0.293536	0.0405373	-0.188142	0.172745
								YDR245W	-0.67716	-0.854378	-0.771067	-0.889178
								YDR246W	0.310754	0.656847	0.156582	0.577659
								YDR246W-A	-0.161322	0.643628	-0.256135	0.570166
								YDR247W	0.590218	1.07977	0.323585	0.82858
								YDR248C	0.268124	0.587235	0.416138	0.729468
								YDR249C	0.712426	0.328124	0.406961	0.54184
								YDR250C	0.323469	0.0298948	0.234876	0.0909478
								YDR251W	0.254746	0.20866	0.0484456	0.17617
								YDR252W	-0.143057	-0.388643	-0.151964	-0.627922
								YDR253C	-0.375904	-0.127858	-0.324125	0.131926
								YDR254W	-0.146833	0.27964	-0.242412	0.277107
								YDR255C	-0.0758044	0.608263	-0.0178273	0.613442
								YDR257C	-0.014368	-0.515226	-0.218766	-0.772586
								YDR258C	0.145688	1.29082	0.421808	1.48005
								YDR259C	-0.200862	0.206399	-0.240359	0.186029
								YDR260C	0.845381	0.417599	0.740332	0.363343
								YDR261C	0.326313	0.604156	0.176998	0.63741
								YDR261C-D	0.623893	0.258684	0.260016	-0.00773225
								YDR261W-B	2.68988	1.51646	2.68972	1.91313
								YDR262W	0.477387	1.11238	0.331203	1.09994
								YDR263C	0.305713	0.488426	0.426188	0.848523
								YDR264C	0.470167	0.121033	0.549107	0.222827
								YDR265W	0.169489	0.024861	0.205855	0.161442
								YDR266C	-0.192817	-0.378607	-0.0361161	-0.112807
								YDR267C	-0.134651	-0.307452	-0.043763	-0.260753
								YDR268W	0.177393	0.214313	0.353614	0.143253
								YDR270W	0.314749	0.531224	0.388881	0.521788
								YDR272W	0.237916	0.538421	0.190779	0.461289
								YDR273W	0.0114905	0.150712	0.189511	0.382036
								YDR274C	-0.244155	-0.970657	-1.15855	-1.31509
								YDR275W	-0.256307	-0.0665959	-0.452298	-0.0171237
								YDR276C	0.0115385	0.168271	0.0317043	0.0279173
								YDR277C	-0.109154	0.548795	-0.366989	0.478702
								YDR278C	0.889525	3.07175	0.310961	1.6992
								YDR279W	-0.171085	-0.407435	-0.315435	-0.513855
								YDR280W	-0.0377524	-0.494202	-0.0041391	-0.490122
								YDR281C	0.152711	-1.52978	0.342625	-1.10827
								YDR282C	0.300344	0.386928	0.287898	0.522076
								YDR283C	0.408409	0.0890541	0.365952	0.236026
								YDR284C	0.374466	0.448357	0.340119	0.449789
								YDR285W	0.200255	-0.229973	-0.0289094	-0.245388
								YDR286C	0.225071	0.354636	0.0291736	0.140471
								YDR287W	0.469483	0.636459	0.496857	0.639901
								YDR288W	-0.0564327	-0.0487373	-0.0961406	0.0126204
								YDR289C	0.14699	-0.0527341	0.223767	0.10384
								YDR291W	0.104435	-0.0205622	0.103789	0.163689
								YDR292C	-0.137331	-0.329746	-0.0414152	-0.241944
								YDR293C	0.243565	0.659745	-0.0132507	0.633734
								YDR294C	0.0939322	0.176801	0.109214	0.150668
								YDR296W	-0.420324	-0.112467	-0.234395	-0.102919
								YDR297W	-0.788758	-0.334316	-0.729418	-0.335801
								YDR298C	0.0208861	0.416267	0.160026	0.420075
								YDR299W	-0.684157	-1.12071	-0.477501	-0.91504
								YDR300C	0.171467	-0.303918	0.0185542	-0.451611
								YDR302W	-0.110774	-0.393418	-0.21852	-0.117299
								YDR303C	0.0956891	-0.749029	0.128409	-0.296102
								YDR304C	0.529621	0.142397	0.44108	0.244559
								YDR305C	0.271498	0.26597	0.146884	0.209713
								YDR306C	0.686471	0.591734	0.798089	0.846847
								YDR307W	-0.0607691	0.0320474	-0.184674	0.0115715
								YDR308C	-0.282052	-0.510776	-0.243126	-0.500435
								YDR309C	-0.288798	-0.224493	-0.132665	0.158436
								YDR310C	0.503591	-0.0067226	0.372623	0.138273
								YDR311W	-0.0935967	-0.334062	0.0440845	-0.0825131
								YDR312W	0.269524	0.0791587	0.720571	0.681299
								YDR313C	0.332519	1.09289	0.621673	1.23665
								YDR314C	0.0158544	0.387192	0.204291	0.494549
								YDR315C	0.746517	0.376087	0.531882	0.654297
								YDR316W	-0.1973	0.0820274	-0.165424	-0.0517964
								YDR316W-B	1.45349	0.67712	0.628671	-0.0761627
								YDR317W	0.718056	0.508234	0.644498	0.500816
								YDR318W	-0.0946911	-0.148122	0.0571347	0.114612
								YDR319C	0.0443182	0.0163534	0.0854561	0.139357
								YDR320C-A	0.415529	0.213841	0.409972	0.607675
								YDR322C-A	-0.130685	0.216724	-0.0401986	0.511792
								YDR322W	-0.134712	0.0762613	0.00682279	0.0842459
								YDR323C	0.27243	0.313733	0.254263	0.253452
								YDR324C	-0.675135	-1.07201	-0.54147	-1.00516
								YDR325W	-0.102684	0.00902703	0.253918	0.786687
								YDR326C	-0.53021	-0.412713	-0.467512	-0.0410005
								YDR327W	0.204206	-0.558631	-0.388285	-0.144747
								YDR328C	-0.0865385	-0.0913057	0.0561707	0.0377261
								YDR329C	-0.0398467	0.121328	0.0262307	0.107705
								YDR330W	0.376178	0.55276	0.396818	0.324246
								YDR331W	-0.190436	-0.304247	-0.110532	-0.0845304
								YDR332W	0.516676	0.155797	0.533338	0.367747
								YDR333C	0.0356291	-0.253924	0.109257	0.136604
								YDR334W	-0.0853179	-0.222537	-0.0076361	-0.158985
								YDR335W	0.133715	0.101258	0.0982081	0.171085
								YDR336W	0.0600412	-0.0762031	-0.0160371	-0.0607339
								YDR337W	-0.314528	-0.0320003	-0.0682355	-0.0411712
								YDR338C	0.516255	0.803329	0.590404	1.35826
								YDR339C	-0.151954	-0.515945	-0.12838	-0.629686
								YDR340W	-0.47266	-1.0085	-0.28178	-0.253607
								YDR341C	-0.139326	-0.94924	-0.427104	-1.29033
								YDR342C	-1.69506	0.253995	-1.14896	0.886469
								YDR343C	-0.916671	1.93243	-0.67137	1.84571
								YDR344C	-0.0611105	-0.182605	-0.0406341	0.0601617
								YDR345C	-1.02693	-0.719094	-0.716361	-0.479483
								YDR346C	0.402059	-0.254256	0.452026	0.18143
								YDR347W	-0.0896724	0.175297	-0.0891146	-0.0331475
								YDR348C	0.416167	-0.211474	0.238426	-0.0510267
								YDR349C	0.48025	0.340009	0.458955	0.449315
								YDR350C	0.639779	0.436358	0.606855	0.476316
								YDR351W	0.484954	0.293051	0.418955	0.392597
								YDR352W	-0.026413	-0.311388	-0.0493682	-0.392089
								YDR353W	0.291282	-0.0403267	0.223523	-0.52911
								YDR354W	0.044104	-0.750537	-0.18338	-0.907191
								YDR356W	-0.615369	-0.825086	0.0468201	-0.206497
								YDR357C	0.803749	1.10382	0.475026	0.884737
								YDR358W	0.0972726	0.796103	-0.0838762	0.717092
								YDR359C	0.155286	0.0617724	0.171867	0.307255
								YDR360W	-0.159685	-0.502958	0.646471	0.251652
								YDR361C	-0.284148	-1.15492	-0.280785	-0.814783
								YDR363W	0.637825	0.456327	0.783141	0.642442
								YDR363W-A	0.544296	-0.0659764	0.44433	0.0133335
								YDR364C	0.630486	0.349968	0.601141	0.573219
								YDR365C	-0.447117	-1.10317	-0.232983	-0.704483
								YDR365W-B	0.482447	-0.288107	0.451808	0.172253
								YDR366C	-0.339017	-0.784157	-0.334379	-0.406398
								YDR367W	0.13941	-0.141442	-0.0239506	-0.33165
								YDR368W	1.00048	0.794378	0.651973	0.121265
								YDR369C	0.551687	0.425223	0.45359	0.377434
								YDR370C	0.0106036	-0.578081	-0.0380468	-0.453449
								YDR371W	-0.0997274	-0.28984	0.0222034	-0.185604
								YDR372C	0.08412	-0.259856	-0.0460005	-0.269369
								YDR373W	0.341633	-0.152547	0.27007	-0.0688588
								YDR374C	0.705013	1.00324	0.613915	1.08761
								YDR374W-A	0.637442	0.689653	0.729606	1.54443
								YDR375C	0.0368491	0.302908	-0.155613	0.134818
								YDR376W	1.05896	1.23134	1.16924	1.66428
								YDR377W	-0.29292	0.206805	-0.26529	0.327161
								YDR378C	0.0655022	-0.247627	-0.246551	-0.26043
								YDR379C-A	0.0703616	0.275033	0.357459	0.446139
								YDR379W	0.421932	0.342928	0.191032	0.314232
								YDR380W	0.620693	0.113171	0.908249	0.506332
								YDR381C-A	-0.605194	-0.118086	-0.861515	-0.289168
								YDR381W	0.0672835	-0.673005	0.199897	-0.530637
								YDR382W	-1.2803	-1.27565	-1.50563	-1.60481
								YDR384C	-1.55033	-1.35016	-1.57337	-1.65913
								YDR385W	-0.889409	-0.951169	-1.05559	-1.17837
								YDR386W	0.607674	0.571296	0.601726	0.682911
								YDR387C	-0.071668	0.159859	-0.100133	0.126254
								YDR388W	0.401494	0.464478	0.243688	0.260436
								YDR389W	0.514736	0.52325	0.452744	0.607584
								YDR390C	-0.0816119	-0.0867694	-0.0908708	0.0129004
								YDR391C	0.120564	0.596161	0.268357	0.846943
								YDR392W	0.253567	0.191306	0.284702	0.25322
								YDR393W	-0.0129923	-0.362104	-0.154393	-0.650392
								YDR394W	0.930445	0.439431	0.849598	0.438787
								YDR395W	-0.430303	-0.714843	-0.43726	-0.774938
								YDR396W	-0.747178	-0.778438	-0.191803	-1.48945
								YDR397C	0.243374	0.415377	0.410498	1.11766
								YDR398W	-0.0161187	-0.640803	0.215902	-0.115582
								YDR399W	-0.142552	-0.0012281	-0.302367	-0.52012
								YDR400W	1.96979	0.7921	1.82468	1.43675
								YDR402C	-0.119903	0.167852	-0.156123	0.253226
								YDR403W	0.891684	0.810821	0.580047	0.452624
								YDR404C	-0.474905	-0.416641	-0.48604	-0.390755
								YDR406W-A	-0.2232
								YDR408C	-0.0964854	0.0613473	-0.253012	-0.306449
								YDR409W	0.195911	0.115654	0.260985	0.412298
								YDR410C	0.527804	-0.333631	0.451562	-0.287329
								YDR412W	0.753127	-0.567408	-1.04945	-0.400398
								YDR413C
								YDR414C	-0.0446358	-0.50649	-0.168906	-0.357425
								YDR415C	-0.0733984	-0.0586198	-0.149787	-0.248034
								YDR416W	0.316903	0.059379	0.32615	0.166054
								YDR417C	-0.332198	-1.0801	-0.738836	-1.51856
								YDR418W	-2.11298	-1.76641	-2.3218	-1.92668
								YDR419W	0.490883	0.284418	0.24781	0.0918243
								YDR420W	0.158617	0.425001	0.274134	0.573509
								YDR421W	0.663055	0.751427	0.514558	0.276585
								YDR422C	-0.0590939	0.150302	-0.0957179	0.0538127
								YDR423C	0.97057	0.598151	0.998814	0.462002
								YDR424C	0.044927	-0.112689	0.032004	0.271251
								YDR425W	0.326593	0.347463	-0.0805742	-0.0912872
								YDR427W	0.576972	0.0952505	0.548269	0.192398
								YDR428C	0.0359676	-0.129218	0.244185	0.0939776
								YDR429C	-0.326688	-0.874938	-0.379638	-0.944818
								YDR430C	0.063964	0.0218052	0.0543509	0.0584824
								YDR432W	-0.0429599	-0.461162	0.113998	-0.340167
								YDR433W	-0.230577	-0.566379	0.163391	0.079798
								YDR434W	1.07095	0.535712	1.16761	1.07154
								YDR435C	-0.142282	0.486245	-0.297928	0.203696
								YDR436W	0.188721	0.707604	0.333509	0.707451
								YDR438W	0.0544917	0.224427	0.232827	0.498432
								YDR440W	-0.541283	-0.642116	-0.457955	-0.3398
								YDR441C	-0.454698	-0.392843	-0.420733	-0.415742
								YDR442W	0.360737	0.666086	0.682771	1.22983
								YDR443C	0.266828	0.606821	0.300313	0.570285
								YDR444W	-0.446317	-0.0971761	-0.252643	0.0591668
								YDR446W	-0.327337	-0.712134	0.525868	0.0950573
								YDR447C	-2.09266	-1.70015	-2.36754	-1.81975
								YDR448W	-0.338425	-0.268507	-0.593853	-0.199042
								YDR449C	-0.500782	-0.961759	-0.362348	-0.759901
								YDR450W	-1.99293	-1.74801	-2.25129	-2.01042
								YDR451C	-0.840872	0.309381	-0.409845	0.572805
								YDR452W	-0.0065074	0.266053	0.0428725	0.105988
								YDR453C	-0.550523	0.425015	-0.966082	-0.522727
								YDR454C	-0.265863	-0.609487	-0.420196	-0.690334
								YDR455C	1.04871	-0.65054	-0.881213	-0.812475
								YDR456W	0.0320966	0.0383519	-0.0137926	0.234004
								YDR457W	-0.0728426	0.0130203	0.0710082	0.135833
								YDR458C	0.203528	0.0897249	0.219055	0.261864
								YDR460W	0.70316	0.511291	0.590246	0.737642
								YDR461C-A	0.85939	0.625124	0.860989	1.04076
								YDR461W	-0.321066	-0.364623	0.141838	0.0169362
								YDR462W	-0.11728	0.260806	0.0784865	0.235603
								YDR463W	-0.0935625	0.23813	-0.222965	0.0683656
								YDR464W	-0.200628	-0.196719	0.132275	0.315402
								YDR465C	-0.174061	-0.807734	-0.0670036	-0.767357
								YDR467C	-0.293511	-0.0717101	-1.26996	-0.674483
								YDR468C	0.291822	0.214683	0.22434	0.323914
								YDR469W	-0.222673	-0.640742	-0.121394	-0.317364
								YDR470C	-0.0474331	0.379487	0.0260983	0.382339
								YDR471W	-1.75809	-1.54039	-2.14886	-1.74643
								YDR472W	0.441205	0.543702	0.342257	0.240764
								YDR473C	-0.0689873	0.0589909	-0.103169	0.0713574
								YDR475C	-0.288657	0.147179	-0.170864	0.075133
								YDR476C	1.02622	0.582946	0.98112	0.712382
								YDR477W	0.00474623	0.00793833	-0.0145427	0.0943894
								YDR478W	-0.0995968	-0.444825	0.0972894	-0.34451
								YDR479C	0.34136	0.507793	0.258177	0.490995
								YDR480W	0.342783	0.283828	0.331562	0.334819
								YDR481C	0.113014	-0.248084	0.131393	-0.248241
								YDR482C	-0.333204	-0.149803	-0.39137	-0.201531
								YDR483W	-0.24243	-0.316683	-0.317592	-0.345706
								YDR484W	0.22046	0.254238	0.189693	0.314009
								YDR485C	0.253628	0.248247	0.220553	0.215153
								YDR486C	0.450493	0.577719	0.327026	0.437857
								YDR487C	0.360617	-0.161674	0.13068	-0.584761
								YDR489W	-0.353999	-0.685322	-0.229988	-0.43101
								YDR490C	0.0060548	0.190378	-0.335322	0.0462601
								YDR491C	-1.35333	-0.70103	-1.14396	-0.845317
								YDR492W	-1.39735	-1.84016	-1.76194	-2.10609
								YDR493W	0.104591	0.279308	0.0336353	0.344505
								YDR494W	-0.312232	-0.0367677	-0.228116	-0.190004
								YDR495C	0.298257	0.216467	0.191993	0.114108
								YDR496C	-0.575984	-1.24614	-0.611384	-1.27579
								YDR497C	-0.353571	-0.109778	-0.121914	0.284301
								YDR498C	0.0332179	0.020854	0.141341	-0.0124629
								YDR499W	0.214536	-0.125545	0.132162	0.0399678
								YDR500C	-1.43037	-1.28682	-1.64854	-1.31596
								YDR501W	0.33097	-0.393991	0.274088	-0.0375572
								YDR502C	-0.671946	-0.224356	-0.179249	0.220595
								YDR504C	-0.338714	-0.362408	-0.26455	0.179894
								YDR505C	-0.104303	0.249771	-0.17803	0.247617
								YDR506C	0.958458	0.876116	1.28654	1.36902
								YDR507C	-0.325465	-0.480122	0.0759655	-0.18581
								YDR508C	-0.304004	-0.301399	-0.361153	-0.278465
								YDR509W	-3.46814	-0.804477	0.851654	-0.323174
								YDR510C-A	-0.101458	-1.34796	0.221248	0.167475
								YDR510W	0.402056	-0.110742	0.437148	0.379458
								YDR511W	0.340976	0.542476	0.503848	0.586985
								YDR512C	0.510001	0.62286	0.547865	0.565246
								YDR513W	0.230451	0.346207	0.238146	0.0509944
								YDR514C	-0.467074	-0.558568	-0.279517	-0.326557
								YDR515W	0.562418	0.228837	0.390844	0.187982
								YDR516C	-0.248678	1.07955	-0.0615654	1.10644
								YDR517W	0.4013	0.526451	0.533813	0.757892
								YDR520C	0.664636	0.35976	0.441003	0.420551
								YDR522C	0.343461	0.0982899	0.467801	0.110232
								YDR523C	1.85617	0.571242	1.62131	1.29027
								YDR524C	0.226461	0.141985	0.210768	0.295379
								YDR524C-B	-0.611885	-0.874453	-0.576656	-0.754314
								YDR524W-C	-0.66899	-1.248	-0.768629	-0.990974
								YDR525W	0.601797	1.25718	-0.428355	0.295269
								YDR525W-A	0.241926	0.472676	0.0304934	0.365229
								YDR526C	1.12292	-0.0440904		-0.0492118
								YDR527W	-0.315159	-0.0769799	-0.140395	-0.15975
								YDR529C	-0.500549	0.434204	-0.346797	0.455769
								YDR530C	-0.21522	0.218098	-0.336039	-0.0180028
								YDR531W	0.194402	-0.44283	-0.0217138	-0.649394
								YDR532C	-0.316188	-0.279575	-0.298966	-0.498322
								YDR533C	1.59351	1.85922	1.04788	0.603639
								YDR534C	0.196297	0.0259239	-0.154201	-0.111052
								YDR535C	0.726499	0.95146	-0.0228317	0.292053
								YDR536W	1.01902	0.679736	1.46106	1.51062
								YDR537C	1.86155	1.92323	0.880692	1.23987
								YDR538W	-0.177844	-0.835777	0.00489951	-0.342964
								YDR539W	0.801266	0.438492	0.665568	0.477464
								YDR541C	0.300826	0.14541	0.229626	0.19488
								YDR545W	-0.306926	-0.454536	0.00803457	-0.160849
								YEL001C	-0.0991539	-0.386082	-0.0543384	-0.398299
								YEL003W	-0.485397	-0.583761	-0.527802	-0.464369
								YEL004W	0.267955	0.20095	0.0653603	-0.0758808
								YEL005C	0.349959	0.613299	0.203206	0.424921
								YEL006W	0.354031	0.126358	0.437507	0.233489
								YEL007W	0.0534143	-0.326089	-0.182927	0.069653
								YEL008W	-0.172436	-0.866434	-0.100693	0.0986601
								YEL009C	-0.193142	-0.174303	-0.252201	-0.308559
								YEL009C-A	1.76068	1.37515	0.401197	0.313182
								YEL010W	0.295583	-0.114929	0.615186	-0.977349
								YEL011W	-0.374917	0.65889	-0.476406	0.654111
								YEL012W	0.693307	0.989626	0.743353	1.12344
								YEL013W	0.0154325	0.0556088	-0.121393	0.0285727
								YEL014C	-0.141725	-0.198991	-0.496851	-0.659472
								YEL015W	-0.453763	-0.473355	-0.285767	-0.420474
								YEL016C	0.348378	0.0139328	0.268462	0.288896
								YEL017C-A	-0.281127	-0.239014	-0.423255	-0.574743
								YEL017W	-0.183538	-0.404531	-0.187796	-0.0999284
								YEL018W	-0.051592	-0.489657	0.10216	-0.0391461
								YEL019C	1.53041	0.637516	1.03457	0.956435
								YEL020C	0.508331	0.653782	0.606865	0.876466
								YEL020W-A	-0.754159	-0.843438	0.0478697	-0.698483
								YEL021W	-0.593665	-0.162018	-0.635454	-0.251117
								YEL023C	0.891755	0.182106	0.698473	0.256753
								YEL024W	-0.475567	0.381554	-0.265777	0.417906
								YEL025C	0.0996527	0.135379	0.111673	0.26424
								YEL026W	-0.807851	-0.755383	-0.66159	-1.04886
								YEL027W	-0.420239	-0.433638	-0.472726	-0.568783
								YEL028W	0.516873	0.351735	0.395512	0.215537
								YEL029C	0.211019	-0.181151	0.136046	0.00738561
								YEL030C-A	-0.0677603	1.01829	-1.58097	0.618183
								YEL030W	0.427217	0.499832	0.514999	0.466643
								YEL032W	-0.268028	0.0108372	-0.24877	-0.112502
								YEL033W	-1.2049	-1.21975	-0.359181	-1.09089
								YEL035C	-0.0345289	0.253166	-0.50088	0.904192
								YEL036C	-0.263097	-0.484177	-0.187192	-0.371072
								YEL037C	0.548547	-0.0895678	0.472549	-0.0662305
								YEL038W	0.202001	0.251265	0.317546	0.225259
								YEL039C	-2.27671	-0.0460725	-1.75413	0.128459
								YEL040W	-1.41452	-0.639275	-1.18075	-0.88381
								YEL041W	0.879611	1.11249	0.500749	1.11238
								YEL042W	-1.11661	-1.13009	-0.883422	-1.03277
								YEL043W	-0.168119	-0.162889	-0.133772	-0.0948275
								YEL044W	0.140414	0.0385607	0.09462	0.250009
								YEL045C	1.96159	1.46151	2.15643	2.24964
								YEL046C	0.321925	0.0507069	0.320078	0.01938
								YEL048C	0.274377	-0.527257	0.35819	-0.297576
								YEL050C	0.0473589	0.272331	0.0274735	-0.0284093
								YEL050W-A	1.42993		1.85935	0.859141
								YEL051W	-0.377706	-0.550459	-0.337668	-0.491667
								YEL052W	0.527431	0.763955	0.548527	0.672887
								YEL053W-A	-1.76266	-2.07115	-1.79007	-2.8517
								YEL054C	-2.38109	-2.25075	-2.66568	-2.2474
								YEL055C	-0.473298	-0.635458	-0.523557	-0.627688
								YEL056W	0.101026	0.379404	0.12035	0.243916
								YEL057C	-0.453227	0.705388	0.0073532	0.532732
								YEL058W	1.19776	0.834359	1.19045	0.927303
								YEL059C-A	0.708324	0.395259	0.985386	0.759537
								YEL059W	2.53798	1.62121	1.7481	1.19032
								YEL060C	0.581112	0.946863	0.632704	1.15047
								YEL061C	-0.968358	-0.656714	-0.594687	-0.323566
								YEL062W	0.460945	0.19033	0.285874	0.257708
								YEL063C	-0.0387255	0.243141	-0.0540298	0.201125
								YEL064C	0.340139	0.27555	0.464366	0.483258
								YEL065W	-0.776357	-0.600684	-0.446729	-0.134421
								YEL066W	0.705544	0.866647	0.555573	0.511907
								YEL067C	-0.0437685	-0.206789	0.0942169	-0.0143991
								YEL068C	-0.0560917	-0.246908	-0.0931538	-0.422199
								YEL069C	0.0133437	0.262337	0.474284	0.677081
								YEL070W	0.657806	2.77899	0.478241	1.82603
								YEL071W	0.858347	0.220442	0.870614	-0.388533
								YEL072W	0.231789	0.107468	-0.147211	-0.219032
								YEL073C	-0.482448	0.3555	-0.131198	0.397581
								YEL074W	0.493921	0.276363	0.398287	0.54879
								YEL075C	0.341565	-0.226784	0.968106	1.54683
								YEL076C	-0.421636	-0.182922	0.982047	0.889094
								YEL076C-A	-1.77836	0.242433	-0.117018	0.887635
								YEL077C	-0.03115	0.223397	0.238851	0.399565
								YER001W	-1.21597	-1.71431	-1.20517	-1.53471
								YER002W	-0.41241	-0.488508	-0.306768	-0.629979
								YER004W	0.738603	0.418647	0.810593	0.366364
								YER005W	0.24703	0.216069	0.16628	0.268891
								YER006W	-0.200725	-0.790205	-0.253692	-0.823467
								YER007C-A	-0.0475647	-0.341017	-0.141405	-0.53418
								YER007W	0.875996	0.519057	0.845172	0.606598
								YER008C	0.170368	-0.0148995	0.248149	0.25267
								YER009W	-0.154384	-0.489454	-0.253407	-0.583943
								YER010C	0.477345	0.40325	0.612708	0.505074
								YER011W	-3.20423	-3.1041	-2.68307	-2.57066
								YER012W	0.829801	0.241017	0.802718	0.335626
								YER013W	0.665888	0.262038	0.568494	0.396424
								YER014W	-0.039896	0.196719	-0.141759	0.191401
								YER015W	0.487559	0.456814	0.570117	0.62879
								YER016W	-1.06581	-1.01116	-0.927677	-0.849106
								YER018C	0.108134	0.112928	0.0961575	0.242449
								YER019C-A	0.140691	-0.130975	0.0983814	0.032666
								YER019W	-0.0583005	0.0704246	0.0141441	0.401512
								YER020W	0.0482494	0.133608	-0.0309639	-0.0782095
								YER021W	0.7368	0.402906	0.576959	0.251641
								YER022W	-0.0332354	-0.0807257	0.0969379	0.0224496
								YER023W	-0.0212303	-0.282285	-0.0568584	-0.326239
								YER024W	0.753435	0.557638	0.598638	0.248768
								YER025W	-0.264489	-0.619543	-0.317315	-0.797799
								YER026C	-0.363561	-0.212586	-0.0215019	-0.0587265
								YER028C	0.327595	-0.112141	0.525707	0.407598
								YER029C	-0.422444	-0.453815	-0.392829	-0.438513
								YER030W	-0.0954109	-0.1651	0.0349729	0.108668
								YER031C	-0.34701	-0.0191605	-0.366776	-0.013291
								YER032W	-1.07891	-0.295652	-0.642346	-0.0320568
								YER034W	0.0764502	0.0660254	-0.0703948	-0.0786489
								YER035W	-0.0935517	0.516162	-0.125455	0.435111
								YER036C	-0.189249	-0.456362	-0.160148	-0.605287
								YER037W	-0.365811	-0.133634	-0.756434	-0.756775
								YER038C	0.656039	0.0368773	0.263483	-0.106128
								YER039C	0.699217	0.545967	0.696018	0.486512
								YER039C-A	0.340446	0.282307	1.06103	0.998965
								YER040W	0.181357	-0.218765	0.307933	0.371647
								YER041W	0.266587	0.24213	0.29431	0.269045
								YER042W	0.00726985	0.312348	-0.0576944	0.464641
								YER043C	-0.431081	-0.633222	-0.371347	-0.565809
								YER044C	-1.32952	-1.03076	-0.930485	-0.872389
								YER044C-A	0.291278	0.507867	0.165714	0.262377
								YER045C	0.468327	0.677419	0.346771	0.806058
								YER046W	-0.12987	0.0343077	-0.300442	-0.228923
								YER046W-A	-0.379711
								YER047C	0.113645	0.375133	0.316533	0.619873
								YER048C	0.310733	0.135436	0.239917	0.0546729
								YER048W-A	0.454281	0.229843	0.4207	0.42284
								YER049W	0.252508	-0.33956	0.399664	-0.0630993
								YER050C	-0.366645	-0.161581	-0.254295	-0.20978
								YER051W	0.662006	0.509658	0.335389	0.461471
								YER052C	0.0833472	-0.747375	0.0210981	-1.02732
								YER053C	-0.378778	0.832283	-0.657946	0.681781
								YER053C-A	0.372205	1.7323	0.370695	1.39242
								YER054C	-0.342703	1.42204	-0.303131	1.4302
								YER055C	-0.332703	-1.15964	-0.749684	-1.55121
								YER056C	-0.302718	-0.27703	-0.267301	-0.872533
								YER056C-A	-2.15444	-1.52779	-2.40595	-1.80062
								YER057C	-0.0656672	0.0609661	-0.134898	-0.191939
								YER058W	-0.483101	0.33713	-0.468396	0.0862936
								YER059W	-0.269669	-0.091337	-0.325456	-0.0895321
								YER061C	-0.205204	0.162753	-0.062811	-0.106465
								YER062C	0.927027	0.447856	1.21832	0.775175
								YER063W	0.137127	-0.0909615	0.111393	-0.156419
								YER064C	0.624067	0.444096	0.784668	0.734721
								YER065C	0.38006	0.591141	0.375935	0.475939
								YER066C-A	0.346483	-0.0204391	-0.149662	-0.0282616
								YER066W	-0.357161	0.384755	-0.373509	0.468286
								YER068C-A	-0.499018	0.254788	1.26619	2.59513
								YER069W	0.247202	-0.660226	-0.108928	-0.565291
								YER070W	-0.998227	-1.85107	-1.20934	-1.90271
								YER071C	0.378034	-0.0396752	0.185574	0.159264
								YER072W	-0.351405	-1.0906	-0.289401	-1.14553
								YER073W	-0.774596	-1.11159	-0.978673	-0.854054
								YER074W	-1.94524	-1.63581	-2.08156	-1.7791
								YER074W-A	-0.215228	-0.274491	-0.004446	-0.0813938
								YER075C	0.246565	0.347705	0.273818	0.429609
								YER076C	-0.0322134	0.0357695	0.0864516	0.0976638
								YER076W-A	0.0416505	-0.322183	0.0139892	-0.486607
								YER077C	0.772888	0.652163	0.706308	0.843697
								YER078C	0.0549995	-0.0415149	0.218353	0.215967
								YER078W-A	0.828417	0.788448	0.613889	1.13943
								YER079W	-0.257239	0.605417	-0.0550305	0.580383
								YER080W	0.250954	0.181892	0.43168	0.365805
								YER081W	-0.934613	-1.14662	-1.20818	-1.6689
								YER082C	0.181812	-0.0322112	0.307529	0.29468
								YER083C	0.0806404	0.126446	0.140689	0.00189152
								YER084W	-0.171585	1.14498	0.279221	0.928201
								YER086W	-0.0215897	-0.826289	-0.216757	-0.864408
								YER087C-B	0.841638	-0.116356	0.862655	0.395165
								YER087W	0.287752	0.743977	0.436642	0.616982
								YER088C	0.0806469	0.31902	0.0562343	0.541733
								YER088C-A	-0.99767	-0.423889	-0.769431	-0.46803
								YER089C	-0.348235	-0.197965	-0.253227	-0.287959
								YER090W	0.223503	-0.262447	0.114899	-0.489422
								YER091C	-1.23786	-0.562472	-0.913613	-0.380233
								YER091C-A	-0.113988	-0.329317	-1.24832	-1.61567
								YER092W	-0.139667	-0.0919278	-0.225766	-0.0910684
								YER093C	-0.0070938	0.0906197	0.192389	0.566604
								YER093C-A	0.648559	0.335277	0.586782	0.245319
								YER094C	0.578373	0.217063	0.520296	0.235762
								YER095W	-0.829438	0.14373	-0.593733	0.0956836
								YER096W	0.563812	0.798018	0.580883	0.873737
								YER097W	-0.617185	-0.73059	0.411779	0.283004
								YER098W	-0.0606572	0.292043	0.0115899	0.436172
								YER099C	-0.065539	0.0696984	-0.140237	-0.192497
								YER100W	-0.0343536	-0.124919	-0.0881645	-0.189343
								YER101C	0.00655427	0.678502	0.16122	0.678007
								YER102W	-2.35717	-1.83844	-2.60833	-1.99684
								YER103W	-1.14673	0.948088	-0.0170999	1.28425
								YER104W	0.397143	0.515098	0.649166	1.18626
								YER105C	0.0424899	-0.136879	0.0335158	-0.0551597
								YER106W	0.825442	0.0394087	0.330562	-0.230683
								YER107C	0.160721	-0.393873	0.220193	0.0367735
								YER107W-A	0.206241	-1.73273	0.301143	0.726702
								YER110C	-0.857186	-1.26718	-0.763102	-1.11108
								YER111C	-0.452622	-0.271171	-0.572092	-0.331376
								YER112W	-0.336614	-0.439758	-0.208691	-0.360281
								YER113C	-0.437783	-0.399958	-0.577162	-0.499765
								YER114C	-0.53711	-0.163183	-0.0289367	0.467791
								YER115C	-0.270152	-0.0037857	-0.532493	-0.205138
								YER116C	0.300752	0.557954	0.0812005	0.295276
								YER117W	-2.21621	-1.69002	-2.53983	-1.82706
								YER118C	-0.104097	-0.683314	-0.331892	-0.281072
								YER119C	0.468893	0.794462	0.571841	0.769503
								YER119C-A	0.978527	0.443095	-0.814645	0.50177
								YER120W	-0.582869	-0.641929	-0.378904	-0.325309
								YER121W	-0.853889	0.34402	-0.719773	0.407689
								YER122C	0.363142	-0.244581	0.440861	0.171967
								YER123W	-0.557275	-0.513602	-0.419109	-0.43031
								YER124C	-0.522019	-0.308683	-0.228834	-0.128589
								YER125W	-0.21786	0.0378218	-0.211283	-0.0164185
								YER126C	0.229098	-0.65452	-0.0370177	-0.663192
								YER127W	0.0644374	-0.747326	0.09513	-0.334884
								YER128W	0.77829	0.479225	0.422809	0.185915
								YER129W	-0.0250465	-0.0099715	-0.112298	0.0349611
								YER130C	0.269075	-0.0233885	0.224968	0.108192
								YER131W	-1.8545	-1.97801	-1.97537	-1.96638
								YER132C	0.187241	0.172169	0.23225	0.376382
								YER133W	0.152279	0.0309828	0.0490568	0.224202
								YER133W-A	-0.120839	0.27436	-0.342975	-0.0404258
								YER134C	0.129079	0.224949	0.319354	0.386782
								YER135C	0.676094	0.622191	0.637954	0.65361
								YER136W	0.642621	0.288409	0.602172	0.546854
								YER137C	-0.0669513	-0.49926	0.597398	0.0577937
								YER138C	0.855373	0.390121	0.643604	0.185579
								YER138W-A	0.0144015	-0.202958	-0.10345	-0.13788
								YER139C	0.453859	0.271068	0.632139	0.282173
								YER140W	0.224596	0.105406	0.329162	0.425442
								YER141W	-0.187295	0.366887	-0.202998	0.0562182
								YER142C	1.34846	1.14259	1.27679	0.979174
								YER143W	0.818625	0.664958	0.819918	0.691539
								YER144C	0.630638	0.41955	0.705244	1.00586
								YER145C	0.187708	-1.03179	-0.0226749	-0.908965
								YER145C-A	1.35621	0.779666	0.166524	0.777938
								YER147C-A	-0.807078	-0.686499	0.136126	0.317271
								YER148W	0.179092	-0.127674	0.133633	-0.123348
								YER148W-A	-0.262422	-1.08635	0.210211	-0.83803
								YER149C	0.288656	-0.385796	-0.024722	-0.554153
								YER150W	-1.16107	0.821839	-1.35678	0.438314
								YER151C	-0.43377	-0.384968	-0.178021	-0.134748
								YER152C	0.895488	0.778215	1.27245	1.04749
								YER153C	0.595604	0.306504	0.734285	0.685818
								YER154W	0.469761	0.104262	0.5031	0.37315
								YER155C	-0.017647	-0.275638	-0.0029413	-0.0691039
								YER157W	0.0836447	-0.179851	0.163023	0.222734
								YER158C	0.301839	0.747396	0.683104	0.994676
								YER158W-A	0.990078	0.86273	1.06466	1.36399
								YER159C	0.317305	0.385936	0.217966	0.51016
								YER160C	1.06582	0.316853	0.842523	-0.0307344
								YER161C	0.804088	0.140023	1.4301	1.06404
								YER162C	0.384147	0.427487	0.690962	0.556475
								YER163C	0.526239	0.637188	0.430704	0.608773
								YER164W	-0.116903	-0.123543	-0.162309	-0.123972
								YER165C-A	-0.552935	-0.199929	0.555565	1.01594
								YER165W	0.0680389	-0.338709	0.0641199	-0.33515
								YER166W	0.0241425	0.295508	0.447785	0.548217
								YER167W	0.343419	0.408345	0.427083	0.656181
								YER168C	0.204488	-0.0616899	0.142897	0.174607
								YER169W	0.424742	0.8023	0.367728	0.622884
								YER170W	-0.181953	-0.0396005	-0.145371	-0.330547
								YER171W	0.0988025	-0.246618	-0.0090151	-0.0435581
								YER172C	-0.0031551	-0.250864	0.126931	0.175694
								YER173W	0.532404	0.0284017	0.363568	0.232359
								YER174C	-0.68752	-0.547204	-0.774599	-0.427999
								YER175C	-0.008351	-0.381818	-0.390517	-0.82362
								YER175W-A	-0.0803594	-0.449302	-0.227364	-0.74937
								YER176W	0.694019	0.394525	1.07695	1.03056
								YER177W	0.580687	0.439594	0.499803	0.315563
								YER178W	0.315159	0.460501	0.296557	0.336191
								YER179W	0.706971	0.17076	0.564942	0.25208
								YER180C	0.111764	-0.278913	-0.0429202	-0.312422
								YER180C-A	0.0894947	-0.344425	-0.116841	-0.311851
								YER181C	0.70186	0.586981	0.752516	0.732221
								YER182W	-0.150498	0.670528	0.0123021	0.473298
								YER183C	0.267173	-0.0499262	0.456661	0.0106816
								YER184C	1.06846	0.342672	0.664806	0.253838
								YER185W	1.05009	-0.356368	0.4356	-0.374366
								YER186C	-0.274951	-0.246485	-0.492169	-0.566999
								YER187W	0.735996	0.507203	0.783395	0.305063
								YER188C-A	0.83241	0.844516	1.18614	1.53836
								YER188W	-1.45721	-0.0309968	-1.11694	-0.117364
								YER189W	-0.142749	-0.155887	0.0643348	0.214424
								YER190W	-0.396467	-0.502989	-0.314635	-0.0274501
								YFL001W	0.112854	-0.17024	0.0375205	0.609816
								YFL002C	0.20113	-0.153932	0.14167	-0.0165749
								YFL002W-A	1.7887	1.08133	1.74727	1.05751
								YFL003C	0.703997	0.133856	0.378245	0.306214
								YFL004W	-0.260645	-0.877875	-0.278679	-0.94409
								YFL005W	-0.0245681	0.00845555	0.0354215	0.0609016
								YFL007W	0.77653	0.689758	0.680405	0.689818
								YFL008W	-0.0922552	-0.305877	-0.125763	-0.328679
								YFL009W	0.20827	-0.257375	-0.0097151	-0.280717
								YFL010C	0.514948	0.45719	0.379216	0.288169
								YFL010W-A	0.476862	0.806734	-0.363299	0.0464157
								YFL011W	1.86971	1.29306	1.4128	1.22899
								YFL012W	2.23052	0.0576318	2.35237	1.07481
								YFL012W-A	-1.43345		1.39434	2.79332
								YFL013C	0.309961	0.150446	0.402787	0.33451
								YFL014W	1.72083	3.33633	2.70509	3.72797
								YFL015C	1.26046	0.983196	0.983944	1.46356
								YFL015W-A	0.889082		0.0856519	-0.294714
								YFL016C	-0.210894	0.662974	0.156416	0.758276
								YFL017C	-0.274471	-0.365775	-0.224117	-0.0377911
								YFL017W-A	0.532381	0.0726757	0.41216	0.0463011
								YFL018C	0.133087	0.372181	0.206947	0.350894
								YFL019C	0.455933	0.868368	0.404065	0.704286
								YFL020C	0.385731	1.02875	0.36247	0.761299
								YFL021C-A	0.874991	1.52131	0.563031	1.1272
								YFL021W	0.117713	0.0407877	0.136088	0.504025
								YFL022C	0.0366748	-0.476515	0.107561	-0.333112
								YFL023W	0.231892	-0.0007146	0.505142	0.40025
								YFL024C	-0.0753406	-0.0759863	0.0945383	0.216692
								YFL025C	-0.345181	-0.318302	-0.421989	-0.142041
								YFL026W	0.120349	0.0935444	0.352033	0.443738
								YFL027C	0.138168	0.171213	0.0169461	-0.000421025
								YFL028C	-0.112397	-0.59258	-0.328544	-0.610985
								YFL029C	0.78899	0.565421	0.712417	0.602474
								YFL030W	0.923649	1.74883	0.812231	1.58741
								YFL031C-A	0.0150297	0.259731	0.0644348	0.683182
								YFL031W	1.73269	1.29123	1.5697	1.65933
								YFL032W	-0.0458815	1.57816	0.0640922	0.241116
								YFL033C	0.462309	0.745327	0.647726	0.815788
								YFL034C-A	-1.90171	-1.64648	-1.88054	-1.48902
								YFL034W	-0.20067	-0.298481	-0.0174055	-0.00161687
								YFL036W	-0.406766	0.0802997	-0.367413	-0.00594498
								YFL037W	-0.203384	-0.492872	0.00565869	-0.102788
								YFL038C	0.287622	0.13884	0.270602	0.0907781
								YFL039C	0.408535	0.553609	0.397903	0.597471
								YFL040W	0.688961	0.862996	0.494077	0.505805
								YFL041W	0.396856	0.333071	0.450606	0.36162
								YFL041W-A	0.390744	0.364294	0.159848	0.503189
								YFL042C	0.143408	0.577452	0.1922	0.547509
								YFL044C	0.883466	0.663483	0.750907	0.534631
								YFL046W	0.220991	-0.0903513	0.107992	0.204804
								YFL047W	0.398267	0.0689331	0.389457	0.251742
								YFL048C	0.255548	0.148951	0.309459	0.263218
								YFL050C	0.324771	0.596041	0.134184	0.391813
								YFL051C	0.552819	1.87863	0.360988	1.63507
								YFL052W	0.408598	1.94474	0.304308	2.04467
								YFL053W	0.423823	0.853708	0.58363	0.678143
								YFL054C	0.205767	1.23691	0.13545	1.04784
								YFL055W	0.79633	1.02901	0.426557	0.547315
								YFL056C	2.10095	1.52957	1.68392	0.604247
								YFL058W	2.69183	1.85577	2.4286	2.44829
								YFL059W	1.13356	0.495014	1.3569	0.890396
								YFL060C	0.598212	0.0160995	0.521716	-0.0500337
								YFL061W	0.537397	0.679969	0.648893	0.458489
								YFL063W	-0.605635	-0.5752	-1.07017	0.728423
								YFL064C	-0.162224	-0.086048	-0.807783	-0.81356
								YFL065C	-0.678167	-0.809816	-0.578133	-0.47187
								YFL066C	0.0378503	0.100528	-0.047644	-0.227669
								YFL067W	-0.175996	0.0731414	-0.250635	-0.289487
								YFR001W	-0.162393	-0.868417	-0.296615	-0.811353
								YFR002W	0.0249238	-0.331603	-0.0473475	-0.265114
								YFR003C	0.518841	0.284563	0.557992	0.322866
								YFR004W	0.672406	0.266307	0.494684	0.219773
								YFR005C	-0.713266	-0.743549	-0.639881	-0.71964
								YFR006W	-0.28409	-0.276974	-0.157895	-0.183259
								YFR007W	0.0676984	0.3035	-0.0203903	0.194124
								YFR008W	0.417816	0.50681	0.321451	0.390172
								YFR009W	-0.32154	-0.721391	-0.236035	-0.545179
								YFR010W	0.556058	0.176396	0.562003	0.260044
								YFR010W-A	0.512475	1.27192	-1.34276
								YFR011C	0.147598	0.22088	0.0415303	0.230331
								YFR012W	0.536012	0.0585163	0.285847	0.201996
								YFR012W-A	0.476912	-0.601625	0.260241	-0.540991
								YFR013W	0.071856	0.00236406	-0.0002381	-0.11086
								YFR014C	0.411189	0.526991	0.343234	0.452472
								YFR015C	-0.876545	0.216846	-0.410432	0.560204
								YFR016C	0.693396	0.780473	0.593048	0.737383
								YFR017C	0.117639	1.50079	-0.0830995	1.30907
								YFR018C	-0.0250421	0.202814	-0.0365391	0.152623
								YFR019W	0.00472846	0.467285	0.483179	0.817684
								YFR022W	-0.228837	0.267321	-0.38738	0.17656
								YFR023W	1.28715	0.801779	0.521672	0.0763352
								YFR024C-A	0.540933	0.473411	0.722304	0.518469
								YFR025C	0.600441	0.0776589	0.676673	0.258622
								YFR027W	0.184998	-0.309817	0.543135	0.666308
								YFR029W	0.623887	0.670503	0.620954	0.717286
								YFR030W	0.283987	0.17111	0.300567	0.219664
								YFR031C	0.113211	-0.173006	0.262594	0.325682
								YFR031C-A	-2.16115	-1.80738	-2.3384	-1.92176
								YFR032C	-1.45	-1.05365	-0.332311	-0.821104
								YFR032C-A	-1.98037	-1.76686	-2.44484	-1.7371
								YFR032C-B	-1.30719	-0.793271	-1.62536	-0.564623
								YFR033C	-0.383959	0.328076	-0.103699	0.443711
								YFR034C	-0.539244	-0.303263	-0.30123	-0.334574
								YFR034W-A	-1.20838			-0.709052
								YFR035C	-0.63053	-1.01467	-0.325718	-0.563163
								YFR036W	0.51561	-0.0739788	1.03889	1.01487
								YFR036W-A	-0.150877	-0.783054	-2.07852
								YFR037C	-0.380297	-0.61685	-0.273672	-0.580466
								YFR038W	0.0548474	-0.335383	0.111235	-0.176022
								YFR039C	0.772763	0.440229	0.768067	0.568681
								YFR040W	0.231476	0.273896	0.21681	0.414233
								YFR043C	0.0750718	0.0391156	0.112828	0.0154205
								YFR045W	-0.14942	0.215344	0.0972644	0.420745
								YFR046C	0.564339	0.178112	0.583465	0.353755
								YFR047C	0.129312	0.0997781	0.0457768	-0.0205475
								YFR048W	-0.0038528	-0.120964	-0.0961759	-0.101059
								YFR049W	0.0579177	0.829949	0.10679	0.634915
								YFR050C	0.778014	0.374119	0.7636	0.383986
								YFR052C-A	-0.94825	0.382105	-0.032544	1.33138
								YFR052W	0.927643	0.603844	0.79209	0.553899
								YFR053C	-0.766624	1.47392	-0.675941	1.43266
								YFR054C	0.880033	0.764129	0.69036	0.472171
								YFR055W	0.189229	0.0896194	0.0614508	0.153133
								YFR056C	-0.0795036	-0.887307	-0.182449	-0.726491
								YFR057W		0.122873	-1.403	-0.966436
								YGL001C	-0.751856	-0.890007	-0.45085	-0.730915
								YGL002W	0.051527	0.129888	0.107218	0.106212
								YGL003C	0.0284072	0.2046	0.00573281	0.137148
								YGL004C	0.233794	0.331146	0.594893	0.386839
								YGL005C	-0.412011	-0.0292821	-0.10908	-0.005921
								YGL006W	-1.4273	-1.07426	-1.27241	-0.669718
								YGL006W-A	0.154631	0.327614	0.193508	0.512933
								YGL007C-A	0.0078486	0.047823	-0.570954	0.13091
								YGL007W	0.269718	0.86	0.0284263	0.79432
								YGL008C	-0.325858	0.227832	-0.362625	-0.0224363
								YGL009C	-0.612576	-0.749419	-0.449624	-0.257563
								YGL010W	0.351588	0.498911	0.191956	0.729162
								YGL011C	0.614419	0.211525	0.567201	0.342097
								YGL012W	-0.972859	-0.78186	-0.847815	-0.944749
								YGL013C	0.531158	0.196409	0.702829	0.386222
								YGL015C	0.811127	1.24095	1.48753	1.38662
								YGL016W	-0.411817	-0.768413	-0.229257	-0.332801
								YGL017W	0.599917	0.370784	0.441806	0.43101
								YGL018C	0.113185	0.312561	0.177471	0.34326
								YGL019W	0.129454	-0.0221929	0.0910085	-0.174805
								YGL020C	-0.23918	-0.723351	-0.28718	-0.619885
								YGL021W	-0.645427	0.691563	-0.46308	0.508651
								YGL024W
								YGL025C	0.0384819	-0.117861	-0.0403609	-0.0870475
								YGL026C	0.165348	-0.393602	-0.0076313	-0.56508
								YGL027C	0.183655	-0.161598	0.0139087	-0.0701675
								YGL028C	-0.721444	-0.0511105	-0.476101	0.0755825
								YGL029W	-0.362248	-0.779493	-0.488028	-0.974458
								YGL030W	-1.89931	-1.64367	-2.11704	-1.71593
								YGL031C	-2.40723	-1.95207	-2.76695	-2.18192
								YGL032C	0.404621	0.257038	0.370746	0.375821
								YGL033W	0.245269	-0.271628	-0.0908456	0.0956584
								YGL034C	-0.29475	-0.0290712	-0.100048	-0.677207
								YGL035C	0.127872	0.414199	0.36411	0.279134
								YGL036W	0.116107	0.539306	0.244283	0.712337
								YGL037C	0.297403	0.942378	0.497161	1.0265
								YGL038C	-0.178507	-0.968617	0.0129157	-0.145306
								YGL039W	-0.294177	-0.457934	-0.248879	-0.574745
								YGL040C	-0.699541	-0.38143	-0.558983	-0.480682
								YGL041C-B	1.01692		-0.960204	-0.759548
								YGL041W-A	0.233074	-0.333741	-0.943828	0.257309
								YGL042C	0.242279	-0.214841	0.815433	0.332909
								YGL044C	0.189826	-0.0486941	0.311483	0.189028
								YGL045W	0.0930609	0.165374	-0.047419	0.1465
								YGL047W	0.660465	0.347349	0.688352	0.628545
								YGL048C	0.657522	0.297614	0.545895	0.324279
								YGL049C	-0.0875828	0.109723	0.0758607	0.278719
								YGL050W	0.857536	-0.0518316	0.676791	0.459763
								YGL051W	0.467037	0.352996	0.395142	0.428043
								YGL052W	0.617793	-0.0418906	0.889631	0.890159
								YGL053W	0.04049	0.230362	0.144581	0.301982
								YGL054C	-0.545571	-0.544261	-0.537676	-0.665839
								YGL055W	-0.873703	-1.71033	-1.43882	-2.22087
								YGL056C	0.234553	0.239383	0.297878	0.101352
								YGL057C	0.304599	0.234136	0.430517	0.586925
								YGL058W	0.129321	0.0498386	0.155602	0.168051
								YGL059W	-0.0587315	0.0160906	-0.380718	-0.21791
								YGL060W	0.178015	-0.0776869	0.170341	0.335603
								YGL061C	-0.142019	-0.435876	-0.15233	0.0422896
								YGL062W	1.34877	0.95199	1.54964	1.09608
								YGL064C	-0.0261477	-0.341867	0.0143427	-0.303233
								YGL065C	0.136545	-0.349238	0.157255	0.000386795
								YGL066W	0.149539	0.190346	0.110222	0.434115
								YGL067W	0.355115	-0.142487	0.26785	0.166342
								YGL068W	-1.04057	-0.89238	-0.379356	-0.551062
								YGL070C	-0.67357	-1.05691	-0.614784	-0.95946
								YGL071W	-0.307275	-0.18523	-0.183364	-0.143884
								YGL072C	-1.4871	-1.14213	1.34869	0.500972
								YGL074C	0.268026	0.224891	0.233339	0.803203
								YGL075C	-0.0188363	-0.224395	0.0780625	0.189269
								YGL076C	-2.18792	-1.8607	-2.4688	-2.06844
								YGL077C	-0.623191	-0.624265	-0.551724	-0.623343
								YGL078C	-0.353464	-0.871619	-0.395206	-1.17144
								YGL079W	0.358029	0.195315	0.398146	0.179517
								YGL080W	0.669127	0.265483	0.500072	0.500637
								YGL081W	1.11032	1.21191	1.41637	1.47067
								YGL082W	0.269456	0.112611	0.476874	0.42788
								YGL083W	-0.368614	-0.173699	-0.321609	-0.202609
								YGL084C	0.529528	0.225948	0.48843	0.434141
								YGL085W	0.126955	0.0169304	0.143169	0.122306
								YGL086W	-0.169422	-0.32109	-0.107245	-0.255199
								YGL087C	0.615303	0.68494	0.45247	0.667558
								YGL088W	1.11134	-0.453887	-0.564492	0.409731
								YGL089C	0.0306744	-1.24699	0.0270665	-2.33519
								YGL090W	1.11409	0.543541	0.763706	0.115952
								YGL091C	0.913969	0.62451	0.934646	0.610387
								YGL092W	-0.437339	-0.655357	-0.382674	-0.558784
								YGL093W	-0.151072	-0.229003	0.00464503	0.103249
								YGL094C	-0.0772855	-0.341737	-0.121381	0.110143
								YGL095C	0.525134	0.304835	0.430588	0.416712
								YGL096W	0.621049	0.512035	0.476883	0.498548
								YGL097W	-0.688634	-0.772391	-0.665729	-0.876029
								YGL098W	0.431202	0.605008	0.420555	0.480263
								YGL099W	-0.235854	-0.64578	0.207019	-0.383556
								YGL101W	-0.884913	-0.960403	-0.641337	-0.781662
								YGL102C	-1.41608	-1.42225	-1.22906	-1.33167
								YGL103W	-1.34016	-0.966471	-1.21852	-0.917701
								YGL104C	-0.0835858	0.640656	0.36644	0.687028
								YGL105W	-0.193252	-0.420202	-0.169073	-0.607601
								YGL106W	0.0905469	-0.10197	0.0133149	-0.212308
								YGL107C	-0.259352	-0.185971	-0.0449181	-0.147411
								YGL108C	-0.299099	0.0176129	0.200838	0.00992461
								YGL109W	-0.28207	-0.762733	1.08908	1.43845
								YGL110C	0.0947941	-0.0371369	0.193525	0.258934
								YGL111W	-0.292531	-0.305876	-0.222573	-0.0798203
								YGL112C	0.141785	-0.165872	0.102328	0.0768025
								YGL113W	-0.144165	0.156317	-0.0515307	0.312102
								YGL114W	0.942284	1.16916	0.750857	0.362993
								YGL115W	0.0914938	0.0562601	0.0597878	-0.111523
								YGL116W	-0.297566	0.915095	-0.0574619	0.723776
								YGL118C	1.21695	-1.45609	1.05452	0.563735
								YGL119W	0.370053	0.351421	0.472035	0.399223
								YGL120C	0.481273	-0.673271	0.471616	-0.202759
								YGL121C	0.545636	1.31258	0.394642	1.06997
								YGL122C	-0.299101	-0.247283	-0.0587375	0.070386
								YGL123W	-1.99042	-1.80238	-2.092	-1.7808
								YGL124C	0.481584	0.629939	0.377965	0.407482
								YGL125W	-0.297678	0.197062	-0.399264	0.195529
								YGL129C	-0.11811	-0.0199709	0.14289	0.0824629
								YGL130W	0.419913	0.254196	0.520487	0.569393
								YGL131C	0.49246	0.706051	0.61098	1.20192
								YGL133W	0.10915	0.301459	0.326458	0.770216
								YGL134W	0.303001	0.346615	0.331426	0.337
								YGL135W	-1.59513	-1.48972	-1.76329	-1.56753
								YGL136C	-0.107772	0.0833568	0.141805	0.149844
								YGL138C	2.339	0.944564	0.851203	-0.201519
								YGL139W	-0.13251	-0.265784	-0.126741	-0.291228
								YGL140C	-0.0252595	-0.0348468	0.154635	0.125281
								YGL141W	0.612033	0.532086	0.600034	0.670306
								YGL142C	0.0845737	0.264877	0.143915	0.22654
								YGL143C	0.0170653	0.169967	0.364569	0.304976
								YGL144C	0.208786	-0.172427	0.0195713	0.125522
								YGL145W	-0.0223269	-0.201494	0.120958	0.291509
								YGL146C	0.130342	0.601104	0.0682515	0.46916
								YGL147C	-3.33609	-2.96795	-3.62329	-3.24795
								YGL148W	0.0977431	-1.00614	-0.0550756	-0.981314
								YGL149W	1.81483	0.630715	-0.949868	-1.39847
								YGL150C	0.664884	0.418856	0.727196	0.670454
[truncated: 3,956 more rows]

## Sheet: Fig 3
Fig 3b										% PI negative cells
			WT			isw1Δ			ire1D828A			ire1D828A isw1Δ			ire1Δ				t-test rel to WT		isw1Δ	ire1D828A	ire1D828A isw1Δ	ire1Δ		t test Tm
		Untreated	80.9	92.39	92.36	76.8	92.17	93.8	91.7	97.1	97.01	89.9	97.78	98.5	72.8	94.1	93.3			Untreated	0.445938	0.0932992	0.110094	0.415238			ire1D828A isw1 rel to isw1	0.00662224
		Tm	77	71.57	80.3	43.2	37.58	35.4	49.5	46	45.8	28.5	29.2	28.8	5	5.3	8.64			Tm	0.000201098	0.000243914	2.46522e-05	7.60488e-06			ire1D828A isw1 rel to ire1D828A	5.76554e-05
Fig 3d
𝝰 Pdi1
𝝰 Pdi1
Fig 3e
𝝰 Pdi1

## Sheet: Fig 4
Fig 4b										Fig 4c			HAC1 nuclear signal intensity			HAC1 cytoplasmic signal intensity				HAC1 N/C
			% of cells with nuclear dots										WT	isw1Δ		WT	isw1Δ			WT	isw1Δ
													324	322		568	588			0.571	0.548
		WT			isw1Δ			t test					263	113		462	561			0.57	0.202
	0'	100	100	100	100	100	100						344	127		497	540			0.692	0.236
	10'	98.857	98.857	87.6764	58.9621	63.3653	77.478	0.00658395					881	284		506	479			1.74	0.593
	20'	65.3927	66.1487	76.1638	44.0899	57.1002	56.6366	0.0194876					1250	318		518	651			2.42	0.489
													529	161		643	618			0.823	0.261
													457	7.48		336	442			1.36	0.0169
													407	58.7		478	359			0.852	0.163
Fig 4d													514	150		489	450			1.05	0.333
													472	258		331	426			1.43	0.607
													558	82.6		590	413			0.947	0.2
			Cbp20 immunoprecipitated mRNA relative to WT										488	80.9		430	454			1.14	0.178
													274	183		376	615			0.729	0.297
		HAC1						IOC2					329	96.5		382	551			0.86	0.175
					t test						t test		737	31		492	408			1.5	0.076
Untagged		0.150729	0.20873	0.0791825	1.0982e-05	Untagged		0.387212	0.473368	0.0367644	0.00314947		654	442		598	585			1.09	0.756
WT Cbp20-TAP		1	1	1		WT Cbp20-TAP		1	1	1			598	87.1		406	567			1.47	0.154
isw1Δ Cpb20-TAP		0.633801	0.69509	0.614601	6.55914e-05	isw1Δ Cpb20-TAP		0.644812	0.781129	0.544473	0.00373371		282	309		508	500			0.556	0.618
													440	74.2		383	330			1.15	0.225
													361	30.8		441	453			0.819	0.0679
													906	250		355	451			2.55	0.554
													206	489		456	532			0.451	0.918
													442	411		367	548			1.2	0.749
													507	72.3		499	495			1.02	0.146
													639	93.6		587	540			1.09	0.173
													779	1140		476	617			1.64	1.85
													544	119		586	528			0.929	0.226
													716	74.3		496	483			1.44	0.154
													328	296		352	343			0.932	0.862
													265	174		465	461			0.569	0.376
													267	356		430	480			0.621	0.741
													455	93.5		456	638			0.998	0.147
													368	796		490	501			0.751	1.59
													726	191		560	593			1.3	0.322
													163	10.6		405	629			0.403	0.0168
													205	87.8		427	366			0.479	0.24
													224	289		426	402			0.524	0.718
													303	39.7		480	531			0.63	0.0747
													437	346		420	423			1.04	0.818
													326	65.4		367	516			0.89	0.127
													330	234		494	466			0.667	0.502
													337	224		504	598			0.669	0.375
													358	125		455	521			0.788	0.24
													267	169		416	467			0.643	0.362
													81.5	170		519	400			0.157	0.426
													308	292		509	526			0.606	0.554
													310	93.8		444	595			0.698	0.158
													257	113		446	477			0.576	0.238
													267	242		579	526			0.46	0.461
													1430	63		585	666			2.44	0.0946
													575	88		459	287			1.25	0.307
													310	149		455	426			0.681	0.35
													279	84		323	463			0.864	0.181
													607	84.5		542	367			1.12	0.23
													337	234		558	496			0.604	0.472
													179	101		344	505			0.52	0.2
													471	316		449	333			1.05	0.947
													387	359		386	447			1	0.802
													349	576		382	501			0.913	1.15
													351	328		481	583			0.73	0.563
													261	93.8		428	630			0.611	0.149
													275	28.7		393	478			0.701	0.0599
													491	27		378	487			1.3	0.0555
													237	360		386	353			0.614	1.02
													579	235		543	484			1.07	0.485
													249	439		495	351			0.503	1.25
													341	233		447	352			0.763	0.663
													697	132		446	447			1.56	0.296
													511	377		418	408			1.22	0.924
													312	265		479	521			0.651	0.509
													367	88.5		426	427			0.863	0.207
													249	399		438	459			0.568	0.869
													216	47.5		344	430			0.629	0.111
													565	156		427	553			1.32	0.283
													296	62.5		443	486			0.67	0.129
													626	238		540	460			1.16	0.518
													4.21	237		404	491			0.0104	0.482
													248	287		433	482			0.574	0.597
													585	78.4		453	335			1.29	0.234
													418	352		453	392			0.924	0.9
													816	273		337	402			2.42	0.679
													540	161		355	452			1.52	0.357
													457	87.8		437	413			1.04	0.213
													246	138		434	384			0.568	0.359
													110	149		512	500			0.214	0.298
													467	95.9		479	403			0.976	0.238
													220	162		431	353			0.511	0.459
													498	92.4		586	471			0.851	0.196
													460	60.1		475	347			0.968	0.173
													161	63		439	414			0.367	0.152
													431	684		574	510			0.752	1.34
													258	6.48		578	471			0.446	0.0138
													273	376		365	555			0.747	0.678
													250	300		362	566			0.691	0.531
													618	233		427	359			1.45	0.649
													318	283		376	440			0.845	0.645
													341	131		399	365			0.853	0.358
													426	139		400	592			1.07	0.235
													355	248		523	328			0.678	0.757
													1400	310		459	397			3.05	0.781
													848	212		465	401			1.82	0.528
													325	154		434	423			0.75	0.363
													211	82.4		434	445			0.486	0.185
													1390	175		569	492			2.43	0.356
													595	47.1		357	385			1.67	0.123
													224	361		403	546			0.556	0.662
													573	386		339	518			1.69	0.744
													282	346		485	461			0.583	0.751
													293	71.5		412	357			0.71	0.201
													255	133		368	502			0.692	0.264
													351	32.7		413	344			0.85	0.0952
													534	111		440	401			1.21	0.277
													285	148		449	542			0.635	0.272
													725	129		355	458			2.05	0.281
													269	237		353	488			0.761	0.486
													598	65.8		489	421			1.22	0.156
													714	446		310	374			2.31	1.19
													540	81.5		376	323			1.44	0.252
													403	48.4		427	468			0.943	0.103
													322	61.9		413	362			0.78	0.171
													274	123		438	388			0.626	0.316
													652	345		413	458			1.58	0.753
													399	35.9		377	311			1.06	0.115
													527	21		403	286			1.31	0.0733
													314	108		399	389			0.787	0.278
													643	168		471	265			1.37	0.636
													302	23.5		380	359			0.795	0.0655
													955	117		463	486			2.06	0.241
													695	138		493	317			1.41	0.437
													408	104		451	317			0.906	0.327
													397	45.2		338	558			1.18	0.0811
													492	23.7		479	220			1.03	0.107
													474	48.3		401	330			1.18	0.147
													404	32		318	296			1.27	0.108
													201	34.8		317	348			0.633	0.0998
													508	341		419	696			1.21	0.49
													325	210		401	382			0.811	0.55
													512	16		319	239			1.6	0.0672
													949	314		385	344			2.46	0.911
													261	26.2		258	274			1.01	0.0954
													568	745		508	602			1.12	1.24
													420	213		460	665			0.913	0.32
													452	133		368	566			1.23	0.235
													703	294		498	768			1.41	0.382
													1210	150		340	596			3.56	0.251
													183	256		380	516			0.481	0.496
													255	324		319	579			0.8	0.56
													257	111		437	515			0.588	0.216
													286	63.2		423	523			0.677	0.121
													509	162		388	571			1.31	0.284
													399	310		331	575			1.2	0.538
													170	133		333	413			0.511	0.322
													432	155		336	482			1.28	0.321
													790	494		438	657			1.8	0.751
													530	172		355	561			1.49	0.306
													326	92.7		326	464			1	0.2
													720	246		342	563			2.11	0.438
													976	185		367	470			2.66	0.393
													260	283		380	478			0.682	0.591
													620	139		381	633			1.63	0.22
													154	171		364	580			0.422	0.294
													254	566		325	623			0.781	0.908
													1490	855		294	625			5.08	1.37
													219	183		373	660			0.588	0.278
													609	437		210	523			2.9	0.835
													288	545		463	622			0.623	0.877
													157	468		275	671			0.572	0.697
													281	574		240	511			1.17	1.12
													295	434		473	583			0.625	0.746
													387	432		372	741			1.04	0.584
													315	246		269	434			1.17	0.566
													835	418		379	547			2.2	0.764
													400	149		322	551			1.24	0.269
													245	351		410	480			0.597	0.731
													243	237		396	526			0.614	0.45
													563	319		261	505			2.16	0.632
													509	137		338	579			1.51	0.236
													510	123		302	562			1.69	0.218
													273	593		363	681			0.751	0.871
													279	140		312	559			0.893	0.25
													395	855		275	530			1.44	1.61
													248	184		307	546			0.807	0.338
													369	184		259	514			1.42	0.358
													455	121		312	641			1.46	0.189
													165	126		377	411			0.437	0.306
													208	209		410	539			0.507	0.388
													248	153		313	448			0.794	0.341
													117	727		288	513			0.405	1.42
													113	117		357	478			0.316	0.245
													264	183		279	591			0.946	0.31
													244	1030		322	662			0.757	1.55
													191	261		265	562			0.721	0.464
													200	322		321	501			0.623	0.641
													444	278		360	546			1.23	0.508
													259	104		331	622			0.781	0.166
													211	437		268	547			0.786	0.798
													808	375		371	552			2.18	0.679
													377	177		269	527			1.4	0.336
													568	249		314	529			1.81	0.47
													254	715		257	530			0.988	1.35
													492	2790*		258	634			1.91	4.4
													159	190		256	471			0.62	0.403
													98.5	500		296	536			0.332	0.932
													145	208		228	725			0.636	0.286
													416	425		244	530			1.71	0.802
													360	487		234	629			1.54	0.774
													280	303		273	616			1.02	0.491
													159	162		316	533			0.502	0.304
													146	237		228	510			0.641	0.466
													204	171		278	511			0.735	0.334
													227	222		324	533			0.699	0.416
													130	180		268	661			0.484	0.272
													204	402		260	606			0.784	0.663
													257	156		359	628			0.717	0.248
													423	218		331	478			1.28	0.456
													248	187		327	473			0.758	0.394
													200	168		172	558			1.16	0.301
													459	415		258	453			1.78	0.916
													264	145		320	539			0.825	0.269
													109	553		261	662			0.418	0.836
													218	261		181	617			1.2	0.423
													279	1440		275	610			1.01	2.35
													127	90.9		177	568			0.721	0.16
													224	518		265	489			0.844	1.06
													144	226		250	506			0.577	0.446
													189	260		269	480			0.703	0.542
													161	601		302	574			0.532	1.05
													177	141		326	442			0.544	0.319
													119	222		338	527			0.351	0.421
													368	443		403	511			0.913	0.867
													267	290		573	503			0.466	0.577
													239	258		468	548			0.511	0.47
													531	170		503	440			1.06	0.387
													322	151		525	444			0.614	0.34
													268	1160		469	507			0.571	2.28
													819	378		558	390			1.47	0.967
													578	109		613	549			0.943	0.198
													250	37.5		449	472			0.557	0.0793
													599	169		627	581			0.955	0.291
													506	374		406	433			1.25	0.863
													183	411		516	434			0.355	0.947
													641	293		496	454			1.29	0.646
													199	231		450	444			0.443	0.52
													641	307		606	405			1.06	0.757
													239	92		554	401			0.431	0.23
													580	373		513	418			1.13	0.893
													267	384		366	506			0.73	0.758
													502	312		476	499			1.05	0.626
													669	440		581	431			1.15	1.02
													205	85.5		544	296			0.377	0.289
													775	294		610	397			1.27	0.739
													458	458		470	562			0.974	0.814
													285	416		480	404			0.594	1.03
													607	378		448	494			1.36	0.765
													476	222		442	525			1.08	0.422
													341	473		531	435			0.642	1.09
													334	319		567	455			0.589	0.699
													306	299		562	444			0.544	0.672
													645	301		402	411			1.61	0.734
													213	307		477	417			0.446	0.738
													367	282		577	549			0.636	0.514
													533	72.8		544	410			0.98	0.178
													300	481		562	415			0.534	1.16
													349	5.51		450	519			0.775	0.0106
													610	148		500	481			1.22	0.309
													496	224		588	492			0.844	0.455
													506	200		582	515			0.87	0.388
													289	312		457	502			0.633	0.62
													760	321		563	353			1.35	0.908
													782	183		568	388			1.38	0.473
													250	156		611	444			0.409	0.351
													444	145		513	303			0.866	0.477
													358	360		530	442			0.675	0.813
													236	262		537	348			0.44	0.754
													698	105		592	338			1.18	0.311
													476	157		605	421			0.787	0.373
													708	224		616	364			1.15	0.615
													741	123		522	342			1.42	0.358
													87	56.8		516	352			0.169	0.161
													244	42.2		479	306			0.509	0.138
													808	94.2		533	292			1.52	0.322
													333	72.1		609	282			0.546	0.256
													563	842		483	415			1.17	2.03
													394	87.8		584	368			0.675	0.239
													489	244		461	368			1.06	0.662
													185	139		477	340			0.388	0.409
													301	72.6		566	384			0.532	0.189
													1030	65.5		462	558			2.23	0.117
													474	279		598	403			0.793	0.691
													662	47.6		741	492			0.894	0.0967
													574	602		605	507			0.949	1.19
													3180*	61.6		655	501			4.85	0.123
													1010	479		575	524			1.76	0.914
													170	194		449	454			0.379	0.426
													800	95.5		550	488			1.46	0.196
													399	382		522	564			0.764	0.676
													1750	192		582	541			3	0.355
													265	60		490	498			0.54	0.121
													517	141		402	489			1.29	0.289
													188	51.9		432	520			0.435	0.0998
													894	144		567	604			1.58	0.239
													730	139		555	568			1.31	0.245
													874	218		555	558			1.57	0.39
													391	130		557	528			0.702	0.246
													766	51.1		473	428			1.62	0.119
													757	213		591	580			1.28	0.367
													459	282		546	571			0.84	0.494
													58.6	117		470	445			0.125	0.264
													479	69.4		482	492			0.994	0.141
													389	57.9		497	517			0.783	0.112
													525	308		479	480			1.1	0.642
													304	277		449	508			0.676	0.544
													735	41.4		504	474			1.46	0.0874
													594	148		442	413			1.34	0.359
													864	21.4		550	429			1.57	0.0499
													285	271		524	614			0.544	0.441
													1060	68.1		560	651			1.89	0.105
													202	105		461	621			0.438	0.169
													557	302		505	460			1.1	0.657
													1230	91.4		575	499			2.14	0.183
													497	92.3		592	436			0.839	0.212
													437	296		494	643			0.886	0.461
													446	285		551	438			0.809	0.65
													222	136		461	579			0.482	0.235
													224	93.7		389	408			0.576	0.23
													671	390		605	616			1.11	0.634
													610	160		339	582			1.8	0.276
													614	49.9		467	601			1.32	0.083
													568	73.9		437	509			1.3	0.145
													313	85.3		461	455			0.679	0.187
													897	804		574	438			1.56	1.83
													347	200		595	424			0.583	0.47
													494	240		549	559			0.899	0.429
													220	178		397	578			0.555	0.308
													580	334		493	441			1.18	0.757
													592	253		470	511			1.26	0.495
													940	181		486	527			1.93	0.343
													1840	115		638	334			2.88	0.345
													834	300		499	394			1.67	0.763
													573	134		393	543			1.46	0.247
													336	225		535	503			0.628	0.447
													787	427		431	523			1.83	0.816
													283	446		500	573			0.566	0.779
													516	211		649	465			0.795	0.453
													695	68.6		466	422			1.49	0.163
													694	97.6		555	383			1.25	0.255
													442	435		496	536			0.891	0.811
													194	524		417	600			0.465	0.874
													386	184		542	634			0.712	0.291
													229	57.5		488	631			0.469	0.0912
													315	217		388	633			0.811	0.343
													282	357		399	382			0.707	0.935
													405	277		639	385			0.633	0.718
													685	146		558	513			1.23	0.284
													584	291		374	529			1.56	0.55
													313	132		505	559			0.619	0.235
													260	290		449	444			0.579	0.655
													612	271		431	508			1.42	0.535
													712	96		562	454			1.27	0.212
													371	52.3		704	556			0.527	0.0941
													213	38.1		401	463			0.531	0.0822
													220	94.9		403	556			0.546	0.171
													467	444		365	543			1.28	0.817
													240	42.6		473	497			0.508	0.0857
													247	280		524	433			0.472	0.647
													392	150		507	475			0.773	0.316
													778	107		519	498			1.5	0.214
													313	145		376	527			0.833	0.275
													864	74.1		502	301			1.72	0.246
													1660	173		595	622			2.79	0.278
													177	95.5		296	521			0.599	0.183
													539	330		446	610			1.21	0.541
													488	66.7		434	526			1.12	0.127
													305	363		446	515			0.684	0.704
													1590	154		436	497			3.65	0.31
													175	56.8		433	369			0.404	0.154
													608	268		352	361			1.73	0.744
													153	29.4		334	433			0.458	0.0679
													301	313		532	451			0.566	0.693
													450	341		489	537			0.92	0.634
													232	304		441	434			0.526	0.699
													287	401		454	514			0.632	0.78
													220	135		372	597			0.591	0.226
													235	120		370	527			0.635	0.228
													1140	363		513	510			2.22	0.712
													749	210		538	409			1.39	0.513
													453	504		446	581			1.02	0.868
													353	268		443	294			0.796	0.913
													169	262		402	438			0.421	0.599
													640	52.5		421	611			1.52	0.086
													409	270		420	594			0.973	0.454
													581	366		440	387			1.32	0.946
													304	275		425	434			0.715	0.633
													181	72.6		353	457			0.513	0.159
													703	395		464	473			1.52	0.836
													255	325		360	412			0.708	0.79
													241	92.4		414	449			0.582	0.206
													725	110		303	465			2.39	0.237
													483	122		564	338			0.857	0.361
													301	136		425	461			0.708	0.295
													279	134		397	596			0.702	0.226
													241	223		354	528			0.68	0.423
													225	38.2		303	378			0.743	0.101
													230	194		265	456			0.868	0.426
													406	323		369	493			1.1	0.654
													102	328		392	471			0.26	0.696
													207	202		374	398			0.553	0.508
													286	654		440	612			0.65	1.07
													386	53.8		392	393			0.985	0.137
													464	51.5		341	395			1.36	0.131
													456	187		381	443			1.2	0.423
													168	221		346	323			0.486	0.683
													128	151		387	297			0.331	0.51
													473	105		510	387			0.928	0.272
													620	114		368	440			1.69	0.258
													167	37.3		293	443			0.57	0.0842
													281	23.3		406	491			0.693	0.0475
													271	222		361	348			0.751	0.637
													412	37.9		392	335			1.05	0.113
													180	150		338	357			0.533	0.42
													123	124		234	350			0.526	0.353
													321	98.6		350	291			0.918	0.339
													408	91		293	305			1.39	0.298
													139	129		344	371			0.404	0.346
													429	43.7		347	299			1.24	0.146
													339	129		334	403			1.01	0.32
													509			356				1.43
													1220			423				2.88
													387			275				1.41
													142			280				0.506
													321			327				0.98
													303			269				1.13
													600			376				1.6
													356			340				1.05
													312			414				0.754
													191			282				0.678
													96.8			232				0.417
													227			346				0.657
													147			247				0.595
													485			414				1.17
													97.5			286				0.342
													42.7			186				0.23
													111			300				0.37
													109			236				0.463
													271			329				0.823
													336			266				1.26
													162			307				0.528
													520			332				1.57
													133			361				0.369
													47.5			285				0.166
													87			350				0.249
													141			327				0.431
													113			367				0.308
													108			249				0.434
													113			181				0.626
													258			344				0.75
													356			230				1.55
													375			295				1.27
													53.4			267				0.2
													146			250				0.584
													269			355				0.758
													201			236				0.85
													141			292				0.483

## Sheet: Fig 5
Fig 5c									% PI negative cells												Fig 5f	N/C signal intensisty HAC1 mRNA
																						WT	isw1Δ	IBM1Δ	isw1Δ IBM1Δ
			WT			isw1Δ			hac1ΔIBM1			isw1Δhac1ΔIBM1			hac1Δ							0.5708	0.548239	0.0547511	0.248107			p-value t-test
		Untreated	99.3	97.7	98.5	95.3	97.71	96.2	100	99.6	98.1	99.1	99.4	95.1	96.4	99.3	96.8					0.569913	0.202175	2.08801	0.727374
		Tm	61.7	61.8	69.5	41.7	41.8	42.8	51.17	52.8	56.9	41	44.8	43.9	17.7	19.6	22					0.692014	0.235882	0.389119	0.202499		WT vs isw1 Δ	<0,0001
																						1.74308	0.592941	1.4349	0.372331		WT vs IBM1 Δ	<0,0001
				t-test rel to WT		isw1Δ	hac1ΔIBM1	isw1Δhac1ΔIBM1	hac1Δ	t-test Tm	hac1ΔIBM1 isw1Δ rel to isw1Δ	0.199044										2.41839	0.488933	0.749654	0.337665		WT vs isw1 ΔIBM1 Δ	<0,0001
					Untreated	0.188928	0.188928	0.186384	0.190815		hac1ΔIBM1 isw1Δ rel to hac1ΔIBM1	0.00359586										0.8232	0.261292	0.432787	0.462963		isw1Δ IBM1Δ vs IBM1 Δ	<0,0001
					Tm	0.000518841	0.012906	0.000860435	5.00227e-05													1.36066	0.0169271	1.51994	0.0260539		isw1Δ vs IBM1 Δ	<0,0001
																						0.851945	0.163307	0.317083	0.0130395		isw1Δ IBM1Δ vs isw1 Δ	0.6402
Fig 5d																						1.05159	0.333185	0.889701	0.408783
			Isw1 immunoprecipitated mRNA relative to WT																			1.42849	0.606908	0.792873	1.22764
																						0.946913	0.200073	0.359188	0.0411009
					HAC1																	1.13501	0.177927	0.677042	0.636915
																						0.72894	0.297368	0.207087	0.609351
	No			WT			IBM1Δ															0.860398	0.175059	0.614372	0.312211
	0.14967	0.304435	0.332083	1	1	1	0.506063	0.751832	0.623268													1.49746	0.0759745	1.34157	1.19792
t test rel to WT	0.000100992						0.00313841															1.09383	0.755597	0.597934	0.97609
					IOC2																	1.47449	0.153687	0.510982	0.510275
																						0.556124	0.617706	0.571416	0.26792
	No			WT			IBM1Δ															1.14901	0.224697	1.16579	1.77498
	0.067221	0.078552	0.109267	1	1	1	1.08511	1.05818	0.974705													0.818862	0.0678808	0.877101	0.551524
t test rel to WT	1.06396e-07						0.151085															2.55296	0.553904	1.35239	0.551374
																						0.45068	0.918248	0.820972	0.552391
Fig 5e																						1.20447	0.74886	1.44654	0.367432
																						1.01583	0.146101	0.478327	0.441668
																						1.08753	0.173443	0.982255	0.416739
																						1.63675	1.85089	0.953697	0.338105
				HAC1i mRNA level relative to Tm 2H																		0.929133	0.225861	0.311538	1.21436
																						1.44435	0.153684	0.0942813	0.346118
	WT			isw1Δ			IBM1Δ			isw1ΔIBM1												0.932102	0.862431	0.204956	0.438101
Untreated	0.0273051	0.0360973	0.0730517	0.0521675	0.0825638	0.11587	0.00720469	0.00958725	0.0227398	0.014466	0.00757361	0.143638										0.569032	0.376274	0.285472	0.475723
Tm 2H	1	1	1	1	1	1	1	1	1	1	1	1										0.620874	0.741451	0.961209	0.553669
Wash 3H	0.0141314	0.022027	0.051743	0.209232	0.37473	0.412351	0.12352	0.11274	0.163573	0.267024	0.550351	0.459184										0.997807	0.146651	0.740117	0.588051
t test 3H rel to U	0.366564			0.000724592			0.0495948			0.00063959												0.751225	1.58807	0.412293	0.416546
																						1.29664	0.321633	0.863475	1.14701
																						0.403114	0.016778	0.626204	0.503861
																						0.479045	0.239629	0.580465	0.103039
																						0.52439	0.717942	0.476159	0.338292
																						0.629684	0.0746519	0.965169	0.389311
																						1.04076	0.817623	0.100154	0.694083
																						0.889586	0.126837	0.32997	0.616662
																						0.667004	0.502468	0.377824	0.681941
																						0.668983	0.374875	0.624959	0.395927
																						0.787646	0.240015	0.571883	0.382766
																						0.643098	0.362313	1.12944	0.815368
																						0.157002	0.426	0.977031	0.327804
																						0.606096	0.554267	0.0852317	0.096157
																						0.69813	0.15777	1.59543	1.15514
																						0.575785	0.237516	1.35389	0.191402
																						0.460476	0.460807	0.715529	0.874711
																						2.43886	0.0946388	0.59985	0.16805
																						1.25262	0.306695	0.612884	0.633189
																						0.680949	0.349672	2.16615	0.394451
																						0.864171	0.181265	0.69481	0.495789
																						1.11942	0.230488	0.555869	0.409524
																						0.603946	0.471561	0.528364	0.810995
																						0.520373	0.200475	0.460871	0.364716
																						1.04852	0.946595	0.12909	0.500129
																						1.00026	0.802102	0.175472	0.422532
																						0.91285	1.15019	0.88421	0.603915
																						0.729825	0.562575	0.57169	0.596491
																						0.610526	0.148778	0.3782	0.979091
																						0.700968	0.0599331	0.328988	1.08318
																						1.2996	0.0554917	0.386912	0.474923
																						0.613689	1.0204	0.971541	0.699612
																						1.06555	0.484817	0.672345	1.01732
																						0.502527	1.252	0.911788	0.849549
																						0.762852	0.663442	0.489815	0.364919
																						1.56428	0.296131	1.16912	0.0476042
																						1.22262	0.924001	0.966964	0.92716
																						0.651411	0.50892	0.587094	0.404017
																						0.86275	0.207404	0.80557	0.717061
																						0.567938	0.869224	0.271329	0.563901
																						0.628821	0.110615	0.533948	0.635745
																						1.32358	0.282534	0.613039	0.383803
																						0.669679	0.128548	0.720281	0.483413
																						1.1595	0.517834	0.796719	0.762757
																						0.010441	0.481678	0.355805	0.271908
																						0.574335	0.596637	0.412769	0.37903
																						1.29095	0.233721	0.763119	0.75114
																						0.924011	0.900128	1.23412	0.717819
																						2.42395	0.679363	0.873917	0.0707003
																						1.52056	0.356937	1.11178	0.417018
																						1.0446	0.212612	0.169737	0.895068
																						0.567574	0.358928	0.513266	0.409091
																						0.213784	0.297821	0.677733	0.491658
																						0.975549	0.237813	0.307872	0.460269
																						0.510895	0.459077	0.577077	0.541206
																						0.850632	0.195991	0.346928	0.581974
																						0.968217	0.173378	1.00008	0.598874
																						0.367077	0.152075	1.09807	0.520696
																						0.751656	1.34105	0.354731	1.212
																						0.446175	0.013776	0.520616	0.966593
																						0.746919	0.677966	0.416631	0.995763
																						0.690628	0.531117	1.27679	0.529027
																						1.44619	0.649108	2.3948	0.783299
																						0.845213	0.644596	1.90528	0.235838
																						0.853383	0.358062	0.345293	0.977023
																						1.06547	0.235254	0.448934	0.409498
																						0.678339	0.756781	0.84032	0.290406
																						3.04859	0.78125	0.15739	0.644386
																						1.82444	0.527944	0.961675	0.665932
																						0.749597	0.362627	1.18277	0.761188
																						0.485589	0.185358	0.940514	0.188676
																						2.43414	0.355822	2.97656	0.716758
																						1.66639	0.122569	0.915401	0.810194
																						0.556217	0.6616	1.50426	0.721788
																						1.69185	0.744451	2.15248	0.942067
																						0.582869	0.750976	0.757468	0.637782
																						0.710022	0.200533	2.85233	0.581543
																						0.692475	0.264155	1.57521	0.901316
																						0.849988	0.0951993	0.284613	0.0548561
																						1.21464	0.276919	0.796034	0.182065
																						0.635006	0.272308	0.638094	0.0137862
																						2.04511	0.281284	3.63287	0.548287
																						0.761042	0.485744	2.40072	0.493607
																						1.22249	0.156223	0.31334	0.33044
																						2.30568	1.19097	2.76305	0.926243
																						1.43522	0.252104	0.37085	0.281647
																						0.942857	0.103397	0.526411	0.43345
																						0.780364	0.171211	0.696977	0.314969
																						0.62597	0.315722	0.359159	0.237938
																						1.57841	0.753111	1.3088	0.67617
																						1.05918	0.115429	1.56189	0.136127
																						1.30615	0.0732867	2.44383	0.35957
																						0.786754	0.277921	0.207445	1.07595
																						1.3659	0.636054	0.52543	0.0294324
																						0.794582	0.0654769	0.747819	0.227798
																						2.06152	0.240642	0.93678	0.0704428
																						1.40844	0.436553	1.12074	0.00363832
																						0.906125	0.32745	0.61102	0.661777
																						1.17511	0.0810762	2.1655	0.0189596
																						1.02545	0.107451	1.22782	0.140328
																						1.18427	0.146663	1.1614	0.215109
																						1.27118	0.108359	0.86396	0.173892
																						0.63347	0.0998277	3.7828	0.0601319
																						1.2125	0.489588	0.84122	0.115735
																						0.811486	0.549594	0.447247	1.06564
																						1.60307	0.0672117	0.913752	0.0405246
																						2.46454	0.91144	1.08756	0.203228
																						1.01007	0.0954065	0.716709	0.112174
																						1.11892	1.237	0.298988	0.414288
																						0.912571	0.319844	0.547232	0.2719
																						1.22847	0.235419	0.264545	0.453748
																						1.41238	0.382472	0.900786	0.0357408
																						3.55588	0.250923	1.1221	0.188717
																						0.481179	0.495635	1.55309	0.929072
																						0.799686	0.559896	0.285303	0.463437
																						0.58802	0.216158	0.579319	0.427753
																						0.677069	0.120919	0.135048	0.0787576
																						1.31331	0.283587	0.505045	0.357746
																						1.20428	0.538341	1.51239	1.2151
																						0.51067	0.322112	0.302415	0.323462
																						1.28461	0.321362	0.63476	0.540793
																						1.80269	0.751293	0.48439	0.670339
																						1.49239	0.306046	0.38327	0.395584
																						1.00031	0.199914	0.481633	0.279765
																						2.10588	0.437655	0.752644	0.262355
																						2.65822	0.392941	0.518185	0.652986
																						0.68244	0.591128	0.539614	0.676291
																						1.62638	0.220079	0.448155	0.730071
																						0.422137	0.293935	0.14231	0.617812
																						0.781202	0.908434	0.689046	0.169995
																						5.08163	1.36898	0.0565746	0.281059
																						0.587936	0.277576	0.0700409	0.185747
																						2.90043	0.835467	0.399989	0.0799289
																						0.62276	0.87695	0.616185	0.244513
																						0.571584	0.69748	0.348433	0.627811
																						1.17125	1.12407	0.465345	0.223878
																						0.624974	0.745579	0.512251	0.856868
																						1.03923	0.583615	0.924568	0.200352
																						1.17126	0.565538	0.548008	0.333822
																						2.20063	0.763792	0.388965	0.233246
																						1.24038	0.269314	0.537018	0.307313
																						0.597463	0.731346	0.214692	0.453881
																						0.614084	0.450485	0.52279	0.382627
																						2.16117	0.631777	0.310385	0.275924
																						1.50726	0.235761	0.713464	0.279339
																						1.68874	0.218483	0.0937653	0.68329
																						0.75124	0.871053	0.774043	0.768621
																						0.893372	0.250224	0.317315	0.460806
																						1.43548	1.61461	0.801485	0.450067
																						0.807492	0.337915	0.704275	0.731546
																						1.42339	0.357643	0.600559	0.241092
																						1.45942	0.188835	0.419661	0.22372
																						0.437434	0.306212	0.544915	0.350632
																						0.506582	0.388487	0.867178	0.25878
																						0.794306	0.340554	0.476038	0.0805481
																						0.404787	1.41834	0.123092	0.220512
																						0.316335	0.244821	0.202251	0.273205
																						0.945878	0.309657	0.155559	0.402519
																						0.757378	1.54938	0.427557	0.401018
																						0.721027	0.464222	0.647891	0.217162
																						0.623053	0.641333	1.06008	0.578104
																						1.23224	0.508053	0.255803	0.0351675
																						0.780797	0.166425	0.22094	0.0498267
																						0.785901	0.798063	0.443131	0.0565554
																						2.17528	0.678921	0.840692	0.192314
																						1.39829	0.335548	0.660694	0.0246871
																						1.81218	0.469854	1.10456	1.02568
																						0.988313	1.35064	1.61856	0.355004
																						1.90694	4.4017	0.955231	0.226427
																						0.620164	0.40276	1.24106	0.294225
																						0.332377	0.932289	0.471506	0.402441
																						0.635764	0.286384	1.19632	0.338713
																						1.70579	0.802227	0.607657	0.188472
																						1.53807	0.773876	0.717664	0.170809
																						1.02378	0.491311	0.470051	0.299867
																						0.5019	0.303525	0.570012	0.330183
																						0.640947	0.465581	0.942741	0.653389
																						0.734606	0.333986	0.401946	0.694593
																						0.699383	0.415869	0.32837	0.121136
																						0.484498	0.272025	0.394772	0.84771
																						0.783929	0.663476	1.83673	0.337198
																						0.717391	0.248209	1.02519	0.324726
																						1.27798	0.45599	0.162278	0.439375
																						0.7584	0.39442	2.41257	0.241797
																						1.16309	0.30095	0.456386	1.15107
																						1.78408	0.916096	1.07315	0.81026
																						0.824578	0.269052	0.613562	0.414613
																						0.417528	0.835676	0.457601	1.05436
																						1.20254	0.422579	0.914744	0.638518
																						1.01491	2.35371	1.03249	0.33768
																						0.72068	0.159996	1.49293	0.432459
																						0.843774	1.05928	1.34931	0.334289
																						0.5768	0.445893		0.480854
																						0.703387	0.54197		0.776921
																						0.53245	1.04615		0.00370335
																						0.544086	0.319293		0.323323
																						0.350903	0.420524		0.619603
																						0.913626	0.867411		0.468825
																						0.464934	0.577482		0.321766
																						0.510043	0.470255		0.948712
																						1.05647	0.386855		0.776931
																						0.614109	0.33986		0.628419
																						0.571063	2.27676		0.572237
																						1.46624	0.967453		0.398467
																						0.942098	0.197922		0.38055
																						0.557834	0.0793184		0.661024
																						0.955669	0.290678		0.33953
																						1.24606	0.863416		0.414639
																						0.355233	0.947174		0.0332582
																						1.29298	0.646462		0.188413
																						0.442047	0.519712		0.790469
																						1.05708	0.757097		1.06876
																						0.431613	0.229688		0.432426
																						1.13183	0.89325		0.343161
																						0.729981	0.758049		0.414246
																						1.05417	0.626429		0.71418
																						1.15107	1.01901		0.612951
																						0.376263	0.288851		0.555384
																						1.27042	0.73924		0.854145
																						0.973628	0.813656		0.326923
																						0.592917	1.03048		0.32075
																						1.3559	0.764563		0.463941
																						1.07767	0.422015		0.234747
																						0.64076	1.08903		0.429865
																						0.58865	0.699385		0.759965
																						0.544484	0.672449		0.604637
																						1.60478	0.73369		0.345405
																						0.446982	0.737878		0.407173
																						0.636175	0.513927		0.833259
																						0.980508	0.177572		0.18624
																						0.533476	1.15859		0.240732
																						0.775261	0.0106185		0.484426
																						1.22031	0.308652		0.238649
																						0.844165	0.4551		0.432099
																						0.86967	0.388199		0.376192
																						0.633676	0.620422		0.29893
																						1.34938	0.908499		0.823378
																						1.37687	0.47291		0.520043
																						0.409388	0.351272		0.798331
																						0.86603	0.476599		0.697613
																						0.674401	0.813249		1.03092
																						0.439433	0.753952		0.465603
																						1.17882	0.311354		0.756329
																						0.787238	0.372568		0.287134
																						1.15028	0.615067		0.408647
																						1.41788	0.35848		0.652928
																						0.168729	0.161433		0.385692
																						0.508552	0.13822		0.312423
																						1.51416	0.322466		0.71132
																						0.545619	0.255599		0.710929
																						1.16601	2.02991		0.113693
																						0.675236	0.23902		0.841512
																						1.05895	0.662232		0.373372
																						0.387408	0.409131		0.388796
																						0.531885	0.189364		0.369954
																						2.22631	0.134115		0.657988
																						0.793011	0.699035		0.226119
																						0.892954	0.0965459		0.654035
																						0.948587	1.43602		0.462389
																						4.85117	0.123829		0.0494921
																						1.76092	1.02787		0.344722
																						0.379679	0.457956		0.630485
																						1.45488	0.217669		0.163153
																						0.763783	0.715445		0.155319
																						3.00824	0.118197		0.667055
																						0.540689	0.275432		0.400372
																						1.28682	0.102729		0.410724
																						0.435014	0.219032		0.743409
																						1.57578	0.24065		0.15003
																						1.31412	0.355992		0.70239
																						1.57446	0.236502		0.660259
																						0.701329	0.113869		0.668418
																						1.6194	0.366401		0.592108
																						1.27934	0.51003		0.0993527
																						0.840015	0.259635		0.748904
																						0.124654	0.142566		0.43873
																						0.993983	0.13692		0.310142
																						0.782407	0.0975654		0.337938
																						1.0943	0.619451		0.49534
																						0.677348	0.104283		0.712088
																						1.45864	0.535016		0.0480319
																						1.34177	0.100097		0.864428
																						1.57	0.34455		0.315698
																						0.544986	0.0507034		0.33796
																						1.89175	0.440466		0.156253
																						0.439019	0.121935		0.712835
																						1.10234	0.169262		0.716124
																						2.13081	0.641924		0.657868
																						0.838595	0.188305		0.993922
																						0.88612	0.211916		0.808641
																						0.808962	0.494487		0.16389
																						0.480894	0.11773		0.166226
																						0.57554	0.2		0.243803
																						1.11049	0.232673		0.2405
																						1.79635	0.695927		0.626077
																						1.3147	0.289027		0.570955
																						1.3006	0.0860331		0.566737
																						0.679315	0.100894		0.468503
																						1.56334	0.262711		0.600529
																						0.582619	0.140187		0.714849
																						0.899691	0.167635		0.157189
																						0.554098	1.76332		0.114192
																						1.17671	0.405751		0.376654
																						1.25898	0.497684		0.60956
																						1.93317	0.330954		0.425751
																						2.89074	0.681029		0.417318
																						1.6702	0.473799		0.144825
																						1.4594	0.366778		0.535074
																						0.627407	0.35		0.381248
																						1.82749	0.747003		0.691671
																						0.565687	0.278922		0.317022
																						0.795808	0.491667		0.26672
																						1.49014	0.819345		1.09744
																						1.24932	0.794872		0.563464
																						0.890367	0.419918		0.854608
																						0.465451	0.173011		0.546346
																						0.710992	0.186202		0.447745
																						0.46925	0.815444		0.621819
																						0.810971	0.971853		0.754306
																						0.70662	0.294773		0.480984
																						0.633563	0.0815729		1.1875
																						1.22744	0.393953		0.462145
																						1.55998	0.914626		0.0137039
																						0.618444	0.730851		0.826087
																						0.578396	0.288072		0.405147
																						1.41864	0.550435		0.968167
																						1.26694	0.251886		0.910868
																						0.52749	0.664595		0.998864
																						0.530277	0.559753		1.17432
																						0.546379	0.206768		0.679208
																						1.28043	0.101801		0.0734982
																						0.507826	0.0852044		0.418836
																						0.472307	0.169954		1.01155
																						0.773965	0.895087		0.960372
																						1.50068	0.0901611		0.444039
																						0.8332	0.262443		0.561019
																						1.72151	0.221718		1.07483
																						2.78655	0.295281		0.464322
																						0.597429	0.286329		0.0661932
																						1.20924	0.186268		0.765179
																						1.1244	0.55007		0.32788
																						0.684836	0.136235		0.651625
																						3.64638	0.712833		0.045851
																						0.403092	0.273403		0.30087
																						1.72833	0.159059		0.442613
																						0.457896	0.269001		0.162283
																						0.565168	0.597415		0.223518
																						0.919869	0.0591503		0.721713
																						0.526745	0.715742		0.304242
																						0.631938	0.634422		0.576909
																						0.591508	0.708287		0.33505
																						0.633955	0.854789
																						2.23024	0.224808
																						1.39152	0.184436
																						1.01661	0.727217
																						0.795849	0.252489
																						0.421249	0.752797
																						1.51983	0.548047
																						0.972156	0.853448
																						1.32173	0.771595
																						0.715428	0.453272
																						0.514027	0.12612
																						1.51596	0.59899
																						0.709167	0.873963
																						0.581682	0.690811
																						2.39531	0.169416
																						0.857396	0.78971
																						0.707833	0.677891
																						0.701913	0.204185
																						0.681061	0.297549
																						0.742819	0.28061
																						0.866365	0.246137
																						1.09916	0.262639
																						0.258731	0.615229
																						0.553567	0.0902264
																						0.650761	0.40556
																						0.983924	0.137836
																						1.36118	0.689369
																						1.1979	0.793452
																						0.484393	0.353015
																						0.330837	1.44139
																						0.927226	0.170606
																						1.6857	0.670967
																						0.570307	0.544488
																						0.693123	0.266714
																						0.750623	0.263352
																						1.05046	0.093826
																						0.531518	0.0536616
																						0.524359	0.625474
																						0.917358	0.115266
																						1.39386	0.403317
																						0.402439	0.341962
																						1.23652	0.3022
																						1.01465	0.30153
																						1.42885	0.374863
																						2.87775	0.134149
																						1.40801	0.336652
																						0.505706
																						0.980452
																						1.12704
																						1.59564
																						1.04831
																						0.753686
																						0.679091
																						0.416659
																						0.656349
																						0.593042
																						1.16988
																						0.341331
																						0.230032
																						0.37042
																						0.4618
																						0.824172
																						1.2627
																						0.527533
																						1.56755
																						0.367969
																						0.166526
																						0.248358
																						0.431367
																						0.30916
																						0.434538
																						0.626593
																						0.748112
																						1.54783
																						1.27076
																						0.199738
																						0.582967
																						0.757465
																						0.8511
																						0.481

## Sheet: Fig 6
Fig. 6b
																			t-test rel to no ISW1 overexpression
		WT			WT+pADH ISW1			D828A			D828A+pADH ISW1			ire1Δ					Untreated	Tm
	Untreated	77.8	81.1	93.6	76.1	78.27	93.1	68.3	63.9	95.9	75.53	74.1	90.5	80.5	82	95.2		WT + pADH ISW1	0.393871	0.00128022
	Tm	62.7	65	60.78	52.2	51.8	48	21.7	23	21.8	34.3	38	47.7	5.94	6.14	6.05		ire1D828A + pADH ISW1	0.396668	0.00567022
Fig. 6c
HAC1 u rel to WT			WT					WT+pADH ISW1					t-test rel WT
		Untreated	1	1	1	1	1	1.31704	1.51249	1.48319	1.55939	1.84944	0.000117554
		Tm 2H	1	1	1	1	1	1.10285	0.605305	0.854548	0.510188	0.755815	0.0263751
		Wash 9H	1	1	1	1	1	1.0993	1.2372	1.09408	0.614073	0.861215	0.434101
		Wash O/N	1	1	1	1	1	0.802223	0.63632	0.748697	0.984584	1.24535	0.152884
HAC1 i rel to WT			WT					WT+pADH ISW1					t-test rel WT
		Untreated	1	1	1	1	1	1.00134	1.45083	1.01929	1.27993	1.05286	0.0527458
		Tm 2H	1	1	1	1	1	0.684631	0.373491	0.532239	0.121267	0.658758	0.000491057
		Wash 9H	1	1	1	1	1	0.585795	1.14847	0.47129	0.495178	0.531879	0.0118867
		Wash O/N	1	1	1	1	1	0.677045	0.457954	0.283365	0.707844	0.764677	0.000794767
HAC1 Tot rel to WT			WT					WT+pADH ISW1					t-test rel WT
		Untreated	1	1	1	1	1	1.30633	1.50951	1.44565	1.53544	1.80031	0.000100166
		Tm 2H	1	1	1	1	1	0.93735	0.533023	0.670798	0.331691	0.719069	0.00350501
		Wash 9H	1	1	1	1	1	1.07586	1.22591	1.02755	0.602458	0.842315	0.342384
		Wash O/N	1	1	1	1	1	0.79936	0.623475	0.722691	0.952942	1.22454	0.11633
% HAC1i rel to WT			WT					WT+pADH ISW1					t-test rel WT
		Untreated	1	1	1	1	1	0.766525	0.961123	0.705074	0.833594	0.584821	0.00322915
		Tm 2H	1	1	1	1	1	0.73039	0.700704	0.793441	0.365603	0.916127	0.00578216
		Wash 9H	1	1	1	1	1	0.544489	0.936829	0.458655	0.82193	0.673579	0.00362269
		Wash O/N	1	1	1	1	1	0.846984	0.734519	0.392097	0.742799	0.624463	0.00133907
Fig. 6d
				D828A					D828A+pADH ISW1					t-test rel D828A
HAC1 u rel to D828A			Untreated	1	1	1	1	1	1.12502	0.926266	1.17498	0.745917	1.11618	0.415406
			Tm 2H	1	1	1	1	1	2.08973	1.14343	1.07551	1.21951	0.262518	0.300141
			Wash 9H	1	1	1	1	1	1.25014	1.42939	1.29938	1.08344	1.20963	0.000999906
			Wash O/N	1	1	1	1	1	1.27039	0.650787	1.98737	0.888906	1.6225	0.136722
				D828A					D828A+pADH ISW1					t-test rel D828A
HAC1 i rel to D828A			Untreated	1	1	1	1	1	0.91003	1.01627	1.19093	0.695059	1.15257	0.469729
			Tm 2H	1	1	1	1	1	1.58739	0.61428	0.981568	0.746108	0.141631	0.227759
			Wash 9H	1	1	1	1	1	0.928038	0.699198	0.774073	0.562143	0.132129	0.0113413
			Wash O/N	1	1	1	1	1	0.956492	0.0821495	0.373161	0.591153	0.374867	0.00339761
HAC1 Tot rel to D828A				D828A					D828A+pADH ISW1					t-test rel D828A
			Untreated	1	1	1	1	1	1.12084	0.927737	1.17522	0.744719	1.11754	0.417529
			Tm 2H	1	1	1	1	1	1.97409	0.930812	1.05283	1.01671	0.222786	0.445464
			Wash 9H	1	1	1	1	1	1.19363	1.19837	1.0761	0.982406	0.633751	0.437552
			Wash O/N	1	1	1	1	1	1.2561	0.62621	1.78788	0.879809	1.41155	0.185707
% HAC1i rel to D828A				D828A					D828A+pADH ISW1					t-test rel D828A
			Untreated	1	1	1	1	1	0.811918	1.09543	1.01337	0.933317	1.03134	0.325247
			Tm 2H	1	1	1	1	1	0.804113	0.65994	0.932311	0.733846	0.635726	0.000876253
			Wash 9H	1	1	1	1	1	0.777493	0.583457	0.719329	0.57221	0.208487	0.00127439
			Wash O/N	1	1	1	1	1	0.761476	0.131185	0.208717	0.67191	0.265572	0.000875444
Fig. 6e
	𝝰 Pdi1

## Sheet: Fig 7
Fig 7a														Fig 7b
	ISW1 rel to untreated														Isw1 relative to Pab1
			isw1Δ+pISW1-2FL					isw1Δ+pIOC4ISW1-2FL
		Untreated	1	1	1	1	1	1	1	1	1	1					WT			pIOC4 ISW1
		Tm 2H	1.20391	1.92607	2.05121	1.19729	1.73827	1.95189	1.17129	0.872709		0.36557				Untreated	0.525326	0.649207	0.566392	0.520309	0.655693	0.682345
		t-test rel to U	0.00422061					0.38278								Tm 2H	0.706688	0.78397	0.984839	0.489598	0.591491	0.774442
																t-test rel to U	0.0269304			0.496381
	KAR2 rel to untreated
			isw1Δ+pISW1-2FL					isw1Δ+pIOC4ISW1-2FL
		Untreated	1	1	1	1	1	1	1	1	1	1
		Tm 2H	10.9123	25.1693	13.434	10.1501	11.7257	13.3672	11.8399	12.9885	12.5054	9.29979
		t-test rel to U	0.000693714					1.70274e-07							𝝰 FLAG
																										1: isw1Δ-pISW1-2FL Untreated
																										2: isw1Δ-pISW1-2FL Tm
																										3: isw1Δ-pIOC4 ISW1-2FL Untreated
																										4: isw1Δ-pIOC4 ISW1-2FL Tm
Fig 7c																										5: WT untreated (untagged)
				Immunoprecipitated mRNA relative to untreated
HAC1
		Untagged			Isw1-HTP, Untreated			Isw1-HTP + DTT 1H
		0.659506	0.416765	0.328218	1	1	1	2.58642	3.54693	2.84884
t test rel Untreated			0.0027683					0.00112113
t test rel Untagged					0.0027683			0.000565461
IOC2		Untagged			Isw1-HTP, Untreated			Isw1-HTP + DTT 1H
		0.0286269	0.190736	0.169326	1	1	1	1.62694	1.53815	2.24969					𝝰 Kar2
t test rel Untreated		3.21412e-05						0.0117616							(Reblot)
t test rel Untagged					3.21412e-05			0.000968266
Fig 7d					HAC1i mRNA relative to Tm 2H
				isw1Δ+pISW1-2FL			isw1Δ+pIOC4ISW1-2FL
			Untreated	0.096432	0.10862	0.0252577	0.0792546	0.23542	0.143068
			Tm 2H	1	1	1	1	1	1
			Wash 3H	0.20899	0.114793	0.0961121	0.613146	0.511098	0.445264
			t test 3H rel to U	0.110157			0.00255903
Fig 7f
						% PI negative cells
		WT			isw1Δ			pIOC4 ISW1			ire1Δ
	Untreated	99.3	97.7	98.5	95.3	97.71	96.2	97.78	96.9	97.5	97.5	98.76	98.4
	Tm	61.7	61.8	69.5	41.7	41.8	42.8	48.8	48.4	54.25	34.5	26.5	28.1
															𝝰 Pab1
															(reblot)
	t-test rel to WT		isw1Δ	pIOC4 ISW1	ire1Δ
		Untreated	0.445938	0.0524893	0.331161
		Tm	0.000518841	0.00617855	0.000311346

## Sheet: Fig S1
Fig S1b
ORF	Overall Isw1 CRAC signal
YIL056W	12
YMR229C	12
YKL100C	12
YDR119W	12
YLR036C	12
YDR221W	12
YBL011W	12
YOR247W	12
YOR248W	12
YDL236W	12
YEL054C	13
YCL018W	13
YOR332W	13
YNL308C	13
YOL051W	13
YHR128W	13
YHR086W	13
YBL041W	13
YER006W	13
YHR033W	13
YGR167W	13
YER166W	13
YOR361C	13
YOL145C	13
YGL195W	13
YPL075W	13
YLR319C	13
YDR028C	13
YGL202W	13
YDL191W	13
YMR086W	13
YLR034C	13
YNL268W	13
YHR007C	13
YPL016W	13
YDR251W	13
YBR153W	13
YMR033W	13
YOL120C	13
YGR071C	13
YPR174C	13
YCR008W	13
YKR092C	13
YNL289W	13
YPL157W	13
YBL092W	13
YDR247W	13
YNL267W	13
YLR440C	13
YNL075W	13
YBR086C	13
YER178W	13
YHR099W	13
YOL059W	13
YCR071C	14
YHR072W-A	14
YNL329C	14
YOR167C	14
YOL006C	14
YDR055W	14
YNR052C	14
YMR282C	14
YJL041W	14
YNL091W	14
YOR122C	14
YLR224W	14
YER040W	14
YER021W	14
YPL207W	14
YPL263C	14
YOR027W	14
YHR186C	14
YDR046C	14
YJL087C	14
YML022W	14
YGR285C	14
YJR138W	14
YKL210W	14
YBR017C	14
YJL094C	14
YOR355W	14
YGR282C	14
YBR105C	14
YOL093W	14
YFR009W	14
YML080W	14
YDR513W	14
YLR043C	14
YJL177W	14
YDL153C	14
YBR041W	14
YDL195W	14
YHR148W	14
YBR275C	14
YNL135C	14
YNL208W	14
YKL057C	14
YHR162W	14
YGL006W	14
YPL246C	14
YIL079C	14
YNL328C	14
YIR022W	14
YMR160W	14
YBR179C	14
YDR111C	14
YGR178C	14
YLR436C	14
YML087C	14
YNL211C	14
YOL122C	14
YOR138C	14
YLR259C	14
YGR220C	14
YER093C	14
YMR012W	14
YHR073W	14
YGL014W	14
YDL160C	14
YEL031W	14
YMR217W	15
YDR353W	15
YBR011C	15
YOR151C	15
YIL038C	15
YMR186W	15
YDL081C	15
YJR118C	15
YDR394W	15
YNL229C	15
YLR366W	15
YLR343W	15
YPL194W	15
YCR053W	15
YPL255W	15
YGL099W	15
YMR136W	15
YOR160W	15
YDL170W	15
YEL024W	15
YML093W	15
YBL017C	15
YGR146C	15
YBR021W	15
YER110C	15
YMR290C	15
YMR202W	15
YNL290W	15
YBR229C	15
YJR005W	15
YHR005C	15
YLR238W	15
YJL207C	15
YBR151W	15
YDR062W	15
YGL079W	15
YJR001W	15
YMR219W	15
YPR198W	15
YBR101C	15
YBR102C	15
YBR169C	15
YCR037C	15
YDR328C	15
YIL137C	15
YGR233C	15
YJR062C	15
YKL211C	15
YLR245C	15
YMR036C	15
YOL005C	15
YOR038C	15
YOR354C	15
YPL256C	15
YOR191W	15
YDR212W	15
YDR507C	15
YOR028C	15
YGL018C	15
YBR185C	15
YBR121C	15
YPL036W	15
YMR089C	15
YHL007C	15
YML085C	15
YOR119C	15
YBR015C	15
YGL122C	15
YER025W	15
YPL260W	15
YPR137W	15
YNL256W	15
YDR398W	15
YPR110C	15
YKL056C	15
YBR059C	15
YJR077C	15
YGL206C	15
YDR012W	15
YER032W	15
YOR118W	15
YCL005W-A	15
YDR293C	15
YGR165W	15
YHR001W-A	15
YMR109W	15
YPR102C	15
YGR185C	15
YDL035C	15
YDR301W	15
YEL022W	15
YLR088W	15
YGR037C	15
YEL017C-A	16
YGR027C	16
YIR008C	16
YDL205C	16
YFL018C	16
YFR013W	16
YPL037C	16
YHR208W	16
YIL148W	16
YGR106C	16
YAL005C	16
YIL077C	16
YPL127C	16
YMR220W	16
YOR071C	16
YIL136W	16
YGL186C	16
YGR086C	16
YDR084C	16
YGR072W	16
YNR023W	16
YKL092C	16
YDR233C	16
YDL143W	16
YML065W	16
YCL045C	16
YNL139C	16
YER094C	16
YPR189W	16
YNL278W	16
YJL081C	16
YAL041W	16
YOR235W	16
YOR224C	16
YKL196C	16
YER120W	16
YGR270W	16
YPL019C	16
YGR264C	16
YGL035C	16
YDL066W	16
YIL069C	16
YJR140C	16
YLR089C	16
YOR272W	16
YDR524C	16
YDR006C	16
YJL148W	16
YOR304W	16
YBR208C	16
YDL208W	16
YOL004W	16
YMR291W	16
YDL055C	16
YDR086C	16
YBR155W	16
YLR384C	16
YDL171C	16
YKL142W	16
YGR198W	16
YDR399W	16
YBL037W	16
YOR129C	16
YER068W	16
YOR103C	16
YJL034W	16
YMR272C	16
YGL253W	16
YKL150W	17
YDR064W	17
YOR147W	17
YGR061C	17
YDR310C	17
YNL113W	17
YDR188W	17
YPL249C-A	17
YNL016W	17
YIL004C	17
YMR049C	17
YOR369C	17
YER049W	17
YLR120C	17
YPL172C	17
YIL047C	17
YLR421C	17
YBR175W	17
YGR188C	17
YLR147C	17
YBL047C	17
YNL103W	17
YJL012C	17
YKL028W	17
YNL163C	17
YIR002C	17
YDL136W	17
YPR133W-A	18
YAL012W	18
YHR024C	18
YKR059W	18
YMR031C	18
YPR138C	18
YPL271W	18
YOR337W	18
YDL116W	18
YDL198C	18
YJL050W	18
YMR108W	18
YLR040C	18
YGL107C	18
YNR013C	18
YDR138W	18
YBL022C	18
YGL190C	18
YBL104C	18
YBR286W	18
YPL028W	18
YMR194W	18
YDL003W	18
YNL079C	18
YPR161C	18
YGL215W	18
YDL112W	18
YPL183W-A	18
YNL186W	18
YPR169W	18
YBR280C	18
YOR219C	18
YPL265W	18
YMR004W	18
YHR085W	18
YDL051W	18
YBR089C-A	18
YGL092W	18
YPL155C	18
YER152C	18
YLR247C	18
YNL002C	18
YOR386W	18
YDR412W	18
YJR139C	18
YAL044C	18
YPL094C	18
YGL234W	18
YCR031C	19
YPR190C	19
YBR268W	19
YKR014C	19
YCR035C	19
YHR167W	19
YDL122W	19
YPL048W	19
YHL033C	19
YGR034W	19
YDR457W	19
YNL306W	19
YEL042W	19
YDL131W	19
YPR187W	19
YNL067W	19
YNL330C	19
YNL271C	19
YDR407C	19
YEL002C	19
YMR251W-A	20
YER167W	20
YMR124W	20
YDR228C	20
YNL305C	20
YDR110W	20
YJL174W	20
YOR262W	20
YNL101W	20
YBR270C	20
YLR201C	20
YHR161C	20
YBR163W	20
YJL140W	20
YEL037C	20
YDR515W	20
YDL126C	20
YMR203W	20
YMR257C	20
YNL258C	20
YOR267C	20
YFR019W	20
YML070W	20
YJL138C	20
YML111W	20
YER043C	20
YDR524C-A	21
YML069W	21
YJL136C	21
YPL118W	21
YML103C	21
YDL058W	21
YKR078W	21
YER057C	21
YDR433W	21
YBR068C	21
YLR193C	21
YDR131C	21
YNL104C	21
YDR041W	21
YKR094C	21
YDL137W	21
YLR009W	21
YGR103W	21
YDR467C	21
YDR468C	21
YLR382C	21
YBR123C	21
YPR135W	21
YLR430W	21
YPL085W	21
YBL105C	21
YDL047W	21
YDR172W	22
YDR500C	22
YBR025C	22
YFL034W	22
YNL088W	22
YNL311C	22
YPR113W	22
YNL216W	22
YGR244C	22
YBL004W	22
YDL227C	22
YGL178W	22
YHR141C	22
YBL061C	22
YDR359C	22
YER077C	22
YBR067C	22
YGL031C	23
YDL060W	23
YMR128W	23
YDL084W	23
YLR071C	24
YLR033W	24
YML007W	24
YGR186W	24
YDR382W	24
YPL106C	24
YOR086C	24
YPR004C	24
YNL167C	24
YML024W	24
YLR262C-A	24
YGL022W	24
YKL043W	25
YHR170W	25
YDL029W	25
YDR158W	25
YPR018W	25
YLR185W	25
YGR280C	25
YIL155C	25
YOR207C	26
YDL074C	26
YAL039C	26
YIL075C	26
YHR064C	26
YOR025W	26
YPL126W	26
YHR143W-A	26
YDR035W	27
YNL121C	27
YPR165W	27
YJR007W	27
YJL197W	27
YBL084C	28
YGR199W	28
YDL097C	28
YOL061W	28
YOR308C	28
YNL015W	28
YMR183C	28
YIL052C	28
YOR335C	28
YJL080C	28
YNL327W	28
YDR170C	28
YDR128W	28
YPR053C	29
YBR233W-A	29
YJL122W	29
YFL034C-A	29
YPR036W-A	29
YOL039W	29
YDR450W	29
YNL300W	29
YER155C	29
YHR006W	29
YLR256W	29
YIL115C	29
YBR031W	29
YLR287C-A	29
YCR093W	29
YNL197C	29
YDR217C	29
YBL087C	30
YLR133W	30
YHR131C	30
YLR370C	30
YBR234C	30
YBR196C	30
YPL254W	30
YNR036C	31
YCL009C	31
YJR105W	31
YLR220W	31
YPL093W	31
YLR294C	31
YLR295C	31
YJL168C	31
YML056C	31
YDL148C	31
YMR064W	31
YKL082C	31
YLR264W	31
YGR175C	31
YLR113W	31
YBR079C	32
YER126C	32
YFR032C-B	32
YDR345C	32
YJR121W	32
YKR057W	32
YCL054W	32
YNL148C	32
YGR157W	32
YIL091C	32
YPL004C	32
YCR084C	32
YDR381W	32
YOR198C	32
YIL119C	33
YOR023C	33
YPR074C	33
YNL178W	33
YDL145C	33
YLR406C	33
YML073C	33
YBR143C	33
YBR154C	33
YLR150W	33
YOR309C	34
YOR310C	34
YGR143W	34
YLR084C	35
YIL142W	35
YER074W	35
YGR204W	35
YGR124W	35
YGR218W	35
YNL162W	35
YPR043W	35
YJR123W	35
YBR140C	35
YGR159C	35
YBR245C	35
YMR207C	36
YBR007C	36
YBR112C	36
YGR060W	36
YDR313C	36
YJL076W	36
YOR098C	36
YJR094W-A	36
YLR044C	36
YLR432W	37
YCR089W	37
YPR041W	37
YPR100W	37
YJL130C	37
YPL210C	38
YLL018C	38
YEL071W	38
YLR197W	38
YPL095C	38
YJR016C	39
YDR150W	39
YIL042C	39
YDL184C	39
YCR012W	39
YBR172C	39
YOR182C	39
YLR303W	39
YHL001W	39
YBR189W	39
YDR154C	39
YDR155C	39
YLR061W	39
YHL028W	39
YAL023C	39
YPL220W	40
YMR230W	40
YMR230W-A	40
YMR116C	40
YIL078W	40
YJL157C	40
YLR029C	40
YNL004W	40
YJR019C	41
YPL160W	41
YOR303W	41
YPR019W	41
YML063W	41
YER055C	41
YLR399C	41
YDL083C	41
YDR430C	42
YPL090C	42
YOL040C	42
YIL123W	42
YPL079W	42
YDR120C	43
YHR203C	43
YPR145W	43
YLR354C	43
YCR005C	44
YBR092C	44
YBR126C	44
YER114C	44
YGL030W	44
YJR145C	44
YDR037W	44
YLL024C	44
YFR032C-A	45
YDR099W	45
YPL226W	46
YGL191W	47
YMR143W	47
YDR127W	47
YHL015W	48
YDR186C	48
YJL062W-A	48
YOL121C	48
YPR181C	48
YDR050C	48
YLR286C	48
YDL140C	49
YER177W	49
YDL075W	49
YCL025C	49
YER165W	49
YDR508C	49
YPL061W	50
YBL079W	50
YOR063W	50
YNL190W	50
YOL020W	50
YLR293C	51
YER088C	51
YDR527W	52
YDR525W-A	52
YGR254W	52
YDR447C	52
YOR045W	52
YGR108W	53
YPR052C	54
YOL109W	54
YLR390W-A	54
YLR395C	55
YMR083W	55
YNR031C	55
YDR432W	55
YJL159W	55
YPR163C	56
YDL082W	57
YLR175W	57
YNL209W	57
YLR342W-A	58
YBL003C	59
YMR142C	59
YIL133C	60
YMR307W	60
YLR055C	61
YJL189W	62
YML026C	62
YFL031W	62
YBL099W	63
YMR242C	63
YDL130W	63
YBL076C	63
YDR458C	64
YGL076C	64
YDR060W	65
YIL130W	65
YBR181C	65
YBR048W	66
YNR016C	66
YMR205C	67
YGR118W	67
YFR031C-A	68
YHR089C	69
YJR066W	70
YLR448W	70
YER117W	70
YLL020C	70
YLL019C	70
YNL055C	70
YDL185W	70
YOR204W	70
YDR077W	71
YKL156W	71
YLR300W	71
YIR010W	72
YEL034W	72
YPL131W	72
YJL190C	72
YKL060C	73
YBL072C	73
YCR033W	73
YJL158C	74
YLR344W	74
YOR370C	74
YDR025W	74
YNL302C	74
YJL109C	75
YLR304C	75
YGR094W	75
YPL231W	75
YGR032W	76
YDR133C	80
YLR367W	80
YDR524C-B	81
YDR497C	81
YNL066W	81
YEL020W-A	83
YAL035W	83
YPR132W	83
YNL069C	83
YLR340W	83
YPL012W	84
YDR471W	84
YPL082C	84
YBL027W	84
YLR441C	88
YPL143W	88
YGL135W	88
YBR115C	88
YOR187W	89
YBL030C	89
YBR162C	89
YDR224C	90
YGL123W	90
YML058W	90
YGR085C	91
YAL038W	91
YOR293W	91
YMR122W-A	92
YLR110C	93
YBR127C	94
YLR106C	94
YNL096C	94
YER131W	95
YHR174W	96
YPR080W	97
YHR021C	99
YPR010C	101
YJR109C	104
YDR225W	105
YBL113C	105
YDR033W	106
YDL014W	107
YPL198W	107
YNL030W	108
YDR276C	108
YHR018C	109
YHR143W	115
YGL255W	116
YFL039C	117
YJR004C	118
YLR048W	121
YGR279C	124
YJR009C	126
YLR342W	127
YEL046C	129
YHR010W	129
YKL006W	129
YGR214W	134
YLL045C	135
YOL126C	138
YKL182W	138
YOR341W	144
YOL013W-B	147
YOL013W-A	147
YIL018W	148
YOL086C	149
YOR133W	149
YGL103W	151
YNL031C	160
YBR009C	162
YER102W	162
YNR053C	165
YAL003W	167
YBL002W	167
YBR118W	174
YLR249W	174
YEL009C	180
YDL229W	195
YLR355C	215
YGR192C	221
YER070W	221
YDL070W	222
YBR078W	245
YKL180W	251
YCR024C-A	254
YCR024C-B	270
YDR385W	291
YPL187W	363
YGL008C	427

## Sheet: Fig S2
Fig S2a														Fig S2e									IP/Input/intergenic
KAR2		WT					isw1Δ										Average IP/Input/intergenic (HO)								n 1	n 2	n 3	t test rel to WT
	Untreated	0.1	0.146	0.146288	0.419753	0.227979	0.197	0.332	0.246815	0.37069	0.183946						WT	WT Tm	isw1	isw1 Tm			SIL1	WT	1.74651	2.43704	3
	Tm 2H	0.614	1.785	0.475916	2.64912	1.20412	0.764	2.1	0.626692	2.7783	1.32934					DOG1	1.05258	1.90109	0.484109	2.32052	1.80613			WT Tm	11.7778	14.1386	20.1767
	Wash 1H	0.71	1.8	1.09201	2.54422	1.34271	0.945	1.263	1.02652	4.0641	1.94643					PBA1	1.89464	3.04341	1.97067	3.10678	1.60633			isw1	1.92164	3.30952	2.73203	0.328224
	Wash 2H	0.389	1.699	0.324147	2.61806	1.20746	0.658	1.456	0.503934	3.8589	2.1727					SWA2	1.89798	3.57836	1.88773	5.15824	1.88535			isw1 Tm	14.586	9.57798	23.701	0.454301
	Wash 3H	0.121	0.862	0.0858114	1.48077	0.942446	0.446	1.262	0.299735	2.65116	1.5016					KEG1	1.80289	3.78796	1.91837	4.72309	2.10105		LHS1	WT	1.60207	2.16923	2.25
	Wash 4H	0.074	0.408	0.0498339	0.517767	0.278431	0.273	0.437	0.201005	1.85638	0.99596					THI20	1.62769	3.91255	2.07959	4.47566	2.40374			WT Tm	5.37893	6.93204	9.4375
																PMT3	2.04913	3.99933	2.20671	5.6261	1.95172			isw1	1.44316	2.23678	2.28916	0.480889
KAR2 relative to WT																MPD2	2.58289	4.49272	2.36742	4.55909	1.73942			isw1 Tm	5.72	5.075	15.125	0.354015
																ATG17	2.14759	4.89108	1.96583	5.86629	2.27748		KEG1	WT	1.64919	1.81935	1.94012
		WT					isw1Δ					Average isw1Δ	t-test			MRL1	2.4946	5.20897	3.94471	4.99808	2.0881			WT Tm	3.84058	3.60849	3.91481
	Untreated	1	1	1	1	1	1.97	2.27397	1.68719	0.883114	0.806856	1.54728	0.00547558			DAN4	2.18621	6.80101	2.47543	5.91792	3.11086			isw1	1.56226	2.01449	2.17834	0.299619
	Tm 2H	1	1	1	1	1	1.2443	1.17647	1.31681	1.04876	1.10399	1.1482	0.00708794			SFB2	2.17106	6.93578	3.44519	7.17254	3.19465			isw1 Tm	4.73846	3.27826	6.15254	0.162696
	Wash 1H	1	1	1	1	1	1.33099	0.701667	0.940028	1.59739	1.44963	1.31771	0.0294117			LHS1	2.0071	7.24949	1.9897	8.64	3.61192		JEM1	WT	3.00219	3.28671	5.63245
	Wash 2H	1	1	1	1	1	1.69152	0.856975	1.55465	1.47395	1.7994	1.42495	0.00266527			GRX3	3.37804	7.43351	3.73394	8.4599	2.20054			WT Tm	15.5159	8.95213	8.56738
	Wash 3H	1	1	1	1	1	3.68595	1.46404	3.49295	1.7904	1.5933	1.91193	0.0241243			DOG2	2.9246	7.69174	3.09943	7.7349	2.63001			isw1	3.20288	4.26754	5.18182	0.410683
	Wash 4H	1	1	1	1	1	3.68919	1.07108	4.0335	3.58537	3.57704	2.54743	0.00204623			ERV29	5.30226	7.86954	3.53024	8.72847	1.48419			isw1 Tm	15.3564	5.94872	15.6852	0.376415
																MPD1	2.03372	8.73902	1.80233	8.97208	4.29706		GRX3	WT	2.7955	4.41869	2.91995
Fig S2b					Fig S2c				Fig S2d							SEC24	3.76378	10.1921	2.69611	11.8778	2.70796			WT Tm	7.27974	7.59174	7.42903
																SEC62	3.22707	10.5474	5.55168	12.5581	3.26842			isw1	2.91818	4.58801	3.69561	0.321365
																JEM1	3.97378	11.0118	4.21741	12.3301	2.77111			isw1 Tm	10.0826	5.27835	10.0188	0.277281
	Log2FC Wash 3H relative to Tm 2H				Log2FC Tm2H vs Untreated						Log2FC WT relative to isw1Δ					ADD37	2.28444	13.7053	3.81252	15.8916	5.99943		DFM1	WT	3.51743	5.25648	4.63851
					(UPR genes)							(UPR genes)				SIL1	2.39452	15.3644	2.6544	15.955	6.41648			WT Tm	30.2759	14.0831	17.2514
		WT	isw1Δ			WT	isw1Δ			UPR genes	Untreated	Tm 2H	Wash 3H			DFM1	4.47081	20.5368	4.44785	26.9751	4.59353			isw1	3.95435	5.74834	3.64086	0.489636
	SIL1	0.37217	0.684906			1.75779	1.55608			YHR043C	0.0493092	-0.0858438	0.428328			PDI1	5.76318	25.7484	7.11644	35.5761	4.46774			isw1 Tm	42.1568	12.4013	26.3672	0.27587
	LHS1	0.447409	0.76465			3.22574	3.05709			YHR044C	0.0922432	-0.0162556	0.800149			ERO1	6.23518	27.9797	7.79948	32.8456	4.4874		DAN4	WT	1.5756	2.95804	2.025
	DOG1	0.460885	0.811624			-0.712023	-0.578973			YGL014W	-0.076086	0.107591	0.0691568			KAR2	3.52963	63.0408	4.54488	64.9896	17.8605			WT Tm	8.76984	5.72449	5.9087
	MPD1	0.464953	0.747442			-0.335128	-0.697881			YOR130C	-0.0675475	-0.396811	-0.0502116			PMA1	39.8012	27.6082	44.2121	18.2529	0.693652			isw1	2.8796	2.62264	1.92405	0.296011
	JEM1	0.469642	0.908806			0.172225	-0.0475438			YDR321W	0.0755124	-0.0933177	0.391654			HAC1	13.2165	76.0841	15.7076	77.2776				isw1 Tm	5.91091	4.14286	7.7	0.284308
	ATG17	0.488884	0.725196			0.202192	0.0885337			YLR027C	0.0385828	-0.0277556	0.0451069										ATG17	WT	3.19706	2.22297	1.02273
	ERO1	0.489052	0.747489			0.858639	0.483441			YKL106W	0.369651	0.0302758	0.459272											WT Tm	7.01373	4.09259	3.56693
	SEC62	0.49159	0.728409			-0.232176	-0.297969			YNL271C	0.00421354	-0.00546155	0.187093											isw1	3.17534	1.69512	1.02703	0.424367
	GRX3	0.496019	0.613269			0.357345	0.387095			YDL179W	-0.0869182	-0.00070116	-0.278277											isw1 Tm	10.6452	2.9537	4	0.365099
	ADD37	0.52111	0.897201			0.676438	0.643618			YKL022C	-0.0465549	-0.0247279	0.304578										PMT3	WT	1.44756	2.18605	2.51379
	THI20	0.526163	0.935075			-0.300648	-0.168816			YDL047W	-0.0580588	0.127007	0.0955873											WT Tm	6.65728	2	3.34071
	KAR2	0.557421	0.902528			1.42409	1.22565			YBR135W	0.0552126	-0.0896284	0.522592											isw1	1.79933	1.58676	3.23404	0.403815
	SFB2	0.563998	0.83882			0.0802943	0.398909			YBR076W	0.878527	1.24734	1.12947											isw1 Tm	6.83275	3.44554	6.6	0.20422
	ERV29	0.5893	0.814856			0.170513	-0.179298			YOR092W	0.323611	0.0174717	0.268043										THI20	WT	0.229754	2.71154	1.94178
	PBA1	0.590636	0.926459			-0.172167	-0.168234			YBL105C	-0.0436173	0.016038	0.05289											WT Tm	0.594315	4.06522	7.07812
	PMT3	0.590756	0.946992			1.37211	0.894739			YBR176W	0.192389	-0.227923	0.0522703											isw1	0.135991	3.03825	3.06452	0.364671
	MPD2	0.597594	0.867234			-0.121416	-0.130713			YCR052W	0.0873737	0.127608	0.0242911											isw1 Tm	0.986111	3.33333	9.10753	0.43136
	DFM1	0.609057	0.991839			0.136809	0.23852			YML102W	-0.0570779	0.0958692	0.393678										ADD37	WT	3.12743	1.37427	2.35161
	KEG1	0.614505	0.849394			0.0193366	-0.0855988			YJL074C	0.434358	0.371461	1.01466											WT Tm	26.0745	5.98148	9.06
	PDI1	0.652213	0.980407			-0.183812	0.0605005			YKR054C	0.209735	0.505026	0.292027											isw1	6.97826	1.83862	2.62069	0.206919
	DOG2	0.65639	0.937439			-0.771849	-0.641848			YKL042W	-0.0281269	0.144482	0.403105											isw1 Tm	27.644	7.47423	12.5566	0.407001
	SWA2	0.685273	1.03157			-0.230494	-0.150134			YML031W	0.091433	0.226749	0.331918										SWA2	WT	1.7508	1.90541	2.03774
	MRL1	0.698404	0.81279			-0.0370555	-0.0583152			YCR088W	-0.022901	-0.000288246	-0.123839											WT Tm	3.88823	2.40566	4.44118
	SEC24	0.698657	1.02391			0.208991	0.377354			YHR129C	-0.108007	0.117705	0.30395											isw1	1.39367	1.85333	2.41618	0.487482
	DAN4	0.717084	0.902048			0.489514	0.300263			YBR136W	0.772686	0.635113	0.655588											isw1 Tm	4.86597	3.30702	7.30172	0.147396
	HAC1	0.780865	1.0641			0.148272	-0.0355659			YDR217C	0.253965	0.117298	0.595334										SFB2	WT	1.6494	2.35	2.51379
						-0.411895	-0.455627			YJR006W	0.059845	0.0564592	0.113775											WT Tm	9.77675	4.73894	6.29167
						0.691792	0.153248			YDR406W	0.464402	-0.036954	0.0698295											isw1	3.47564	3.28346	3.57647	0.00512181
						0.32161	0.137615			YEL053C	-0.220668	-0.345551	0.0326984											isw1 Tm	9.96334	4.64	6.91429	0.458695
						-0.932996	-0.912087			YMR272C	0.106678	0.177426	0.229351										SEC24	WT	3.47789	4.61607	3.19737
						0.980464	0.8			YGR037C	0.116688	0.00118707	0.810422											WT Tm	10.5393	7.45385	12.5833
						1.42596	1.19927			YBL033C	0.0738038	-0.112309	0.0424155											isw1	2.66667	3.96011	1.46154	0.136737
						2.13536	1.86364			YOR236W	0.136976	-0.0689653	0.928542											isw1 Tm	13.3749	6.92045		0.494696
						0.1026	-0.12334			YBR050C	0.208593	0.0183122	-0.186621										PBA1	WT	2.19043	1.89899	1.59449
						0.671774	0.452204			YER027C	0.272424	0.105725	0.556104											WT Tm	3.88644	3.04478	2.19903
						-0.193594	-0.10464			YGR227W	-0.355627	-0.217076	-0.12707											isw1	2.24857	2.10606	1.55738	0.396858
							-0.117492			YOL059W	0.017911	-0.0547388	-0.025182											isw1 Tm	4.62395	1.97727	2.7191	0.474382
						0.518907	0.382199			YHL032C	0.200184	0.120335	0.051399										MLR1	WT	2.58823	2.49558	2.4
						0.185648	0.203798			YGL253W	-0.0644154	-0.0216151	0.24609											WT Tm	7.12903	4.52419	3.97368
						0.514771	0.462875			YJR009C	-0.0119152	0.06687	-0.000908654											isw1	6.97303	2.5045	2.35659	0.196448
						-0.511611	-0.733996			YNL071W	-0.0563702	-0.0582942	-0.0212273											isw1 Tm	7.24507	3.03488	4.71429	0.449606
						0.713819	0.559603			YBR145W	-0.324335	-0.512093	-0.585398										MDP2	WT	3.0257	3.09211	1.63087
						-1.89413	-2.33602			YGL073W	0.0337464	-0.0743213	0.219734											WT Tm	8.81111	3.07759	1.58947
						0.18222	0.118729			YDR044W	0.485399	0.142529	0.417386											isw1	3.40931	2.98925	0.703704	0.417232
						0.836486	0.721723			YDR047W	-0.144723	-0.149612	0.117665											isw1 Tm	9.00974	3.51515	1.15238	0.492232
						0.234305	0.0631186			YOR176W	0.18979	0.133234	0.588104										MDP1	WT	2.62828	1.77358	1.6993
						-0.371049	-0.830102			YOR202W	-0.0226377	-0.168715	-0.424265											WT Tm	15.5016	5.7375	4.97802
						1.05101	1.11878			YCL030C	0.0667111	-0.364487	-0.461766											isw1	2.84988	1.15833	1.39877	0.361135
						0.043306	0.0472435			YER003C	0.0787138	0.201214	1.03007											isw1 Tm	18.2357	3.05263	5.62791	0.484902
						-0.660027	-0.808932			YER068W	-0.0982952	-0.0440795	0.170104										SEC62	WT	3.90704	3.46721	2.30696
						2.08232	1.60916			YMR070W	0.0313483	-0.0597618	0.310261											WT Tm	16.465	6.95455	8.22277
						1.89703	1.50284			YJL073W	0.337375	-0.0816392	0.870773											isw1	4.25699	10.1028	2.2953	0.193175
						0.502514	0.363994			YIL072W	0.782483	0.440234	0.924456											isw1 Tm	20.0795	5.49474	12.1	0.358427
						0.151733	0.181745			YBR272C	-0.185172	-0.272213	-0.201438										DOG2	WT	3.60189	2.15596	3.01596
						1.13309	0.927397			YHR117W	0.0538673	0.134283	0.152806											WT Tm	12.5894	5.66667	4.81915
						0.146033	0.227755			YGR028W	-0.074272	-0.231324	0.422473											isw1	4.41743	2.26016	2.62069	0.417677
						0.227982	0.535667			YDL217C	-0.110025	0.0249214	0.00913077											isw1 Tm	15.1601	2.41667	5.62791	0.496442
						-0.115375	0.0493138			YGL216W	-0.108981	0.251847	0.315579										ERV29	WT	5.67118	7.45122	2.78437
						-0.356073	-0.476375			YPL008W	0.268297	0.473671	0.629073											WT Tm	14.4749	3.64286	5.49091
						1.04369	1.03784			YFR028C	0.0123125	-0.0497527	0.211568											isw1	6.04235	1.73356	2.81481	0.199324
						-0.203383	-0.263662			YHR102W	-0.0704175	-0.0276069	0.344155											isw1 Tm	16.1088	2.74324	7.33333	0.437866
						-0.200026	-0.420535			YMR078C	0.0401406	0.0230373	0.515798										KAR2	WT	6.70359	1.71951	2.16578
						-0.071447	0.0712351			YDR182W	0.034184	-0.136062	-0.0859227											WT Tm	87.669	41.2989	60.1545
						1.25854	1.27956			YDR301W	-0.280077	-0.0768448	-0.149911											isw1	8.91947	2.05274	2.66242	0.36353
						0.400594	0.441821			YOR250C	0.0662683	0.134347	0.576961											isw1 Tm	68.8761	33.7835	92.3093	0.466364
						-0.194466	-0.303305			YKL173W	-0.219056	-0.1299	0.145557										PDI1	WT	7.28351	4.32184	5.68421
						1.20448	1.09857			YDL084W	0.0621072	0.0128854	0.151777											WT Tm	30.5793	19.4858	27.18
						0.800547	1.0663			YKL074C	0.141082	0.0880264	0.903911											isw1	9.83607	4.29012	7.22314	0.248801
						0.532429	0.388345			YBL074C	-0.192901	0.110161	0.486976											isw1 Tm	37.8125	18.3158	50.6	0.189466
						0.246274	0.247371			YGL100W	0.0963572	0.00831978	0.256698										ERO1	WT	6.98691	8.46	3.25862
						-0.241472	-0.281066			YDR192C	-0.120728	-0.072052	-0.0241542											WT Tm	30.8649	27.5676	25.5068
						-0.456419	-0.623882			YLR335W	0.0347094	0.0531569	0.153401											isw1	9.69602	9.75439	3.94805	0.280518
						-0.0239276	-0.0517417			YMR308C	0.0449506	-0.0629862	0.0441824											isw1 Tm	30.2602	24.6372	43.6393	0.226076
						0.650633	0.546868			YDR256C	0.38921	0.398732	0.607334										PMA1	WT	53.5	35.2871	30.6166
						0.346872	0.173965			YLR354C	0.0364285	-0.0168684	0.150684											WT Tm	22.9227	31.6606	28.2414
						-0.0551867	-0.139495			YIL002C	0.144403	0.0257001	0.283401											isw1	62.1891	35.4922	34.955	0.359051
						0.0698447	0.0977056			YOL108C	-0.172043	-0.198281	-0.177849											isw1 Tm	20.8421	16.6667	17.25	0.0153426
						1.01798	1.09641			YHR123W	-0.0628278	0.0168426	0.447996										DOG1	WT	1.06548	1.08372	1.00854
						1.17867	0.963147			YJR073C	0.117058	0.256027	0.226328											WT Tm	1.64962	1.98613	2.06753
						2.08103	2.06973			YDR503C	-0.0113508	-0.161597	0.537951											isw1	0.426593	0.607483	0.418253	0.000492292
						0.34955	-0.0512581			YGL126W	0.027097	0.0860063	1.01415											isw1 Tm	2.3913	2.28311	2.28715	0.0170897
						-0.638501	-0.700291			YDL052C	0.128292	-0.208139	0.243849										HAC1	WT	11.5108	13.1765	14.9622
						0.979444	1.0008			YOR188W	0.136414	0.127317	0.419092											WT Tm	70.1461	78.341	79.7653
						0.36435	0.308393			YLR207W	-0.0249064	0.0493881	0.486118											isw1	23.3948	11.0876	12.6404	0.2834
						2.07599	2.01239			YER017C	0.0175599	0.00775373	0.123038											isw1 Tm	83.5876	71.9476	76.2975	0.402597
						-0.0498187	-0.184413			YBR201W	-0.0375671	-0.0405095	0.860537
						0.494143	0.396602			YMR223W	0.0621981	-0.0197414	0.380725
						-0.123575	0.0990658			YGR133W	0.156613	0.100496	0.0591896
						1.36946	1.08559			YIL156W	-0.237518	0.0446323	0.310623
						1.39415	1.38321			YDR069C	0.0222553	-0.215878	0.215
						1.98708	1.6628			YCL043C	0.204485	0.253461	0.841499
						1.60686	1.36473			YDR519W	0.117589	-0.13834	0.510197
						0.457037	0.382456			YDR518W	0.232906	0.0570037	0.862632
						2.60671	2.52269			YML074C	-0.12702	-0.149904	0.140136
						1.48052	1.38358			YML130C	0.180181	0.147771	0.759837
						0.857507	0.650008			YOR288C	-0.0376994	-0.0841763	0.600702
						0.456688	0.412135			YPR183W	0.0821155	-0.0741865	0.273543
						-0.0652152	-0.140568			YJR131W	0.0701863	0.0743508	0.283084
						0.157015	0.0979927			YOR085W	0.0255699	0.00823963	0.330528
						0.835569	0.652574			YFL045C	0.0851813	0.0801971	0.696904
						0.548191	0.436056			YMR149W	-0.0168181	-0.143443	0.397482
						0.547354	0.707259			YEL002C	0.0180187	-0.0403556	0.221829		Fig S2i
						1.49112	0.996189			YBL082C	0.227855	0.43878	0.59264
						0.804267	0.651454			YOR103C	0.432988	-0.0143459	-0.016457		HAC1i
						0.978863	0.783824			YBR002C	0.0424399	-0.0551967	0.421483					WT					isw1Δ					t-test
						0.65431	0.573804			YOR002W	0.0929396	-0.0443375	0.368498				Untreated	0.00557123	0.0124599	0.0140208	0.0247012	0.03771	0.0159915	0.0148332	0.0163576	0.0441597	0.0486234	0.180844
						0.450558	0.552894			YAL023C	0.197329	0.177298	0.763315				DTT 1H	0.164764	0.0676395	0.192657	0.221202	0.203751	0.228523	0.0694194	0.214986	0.240761	0.230645	0.270538
						-0.231716	-0.0941302			YBR243C	-0.0297131	0.126489	0.620947				DTT 2H	0.134535	0.0759461	0.0911354	0.168674	0.162728	0.183954	0.081286	0.135015	0.210918	0.207356	0.132253
						1.10992	0.846698			YGL022W	0.0208163	0.204341	0.407078				DTT 3H	0.0318798	0.0201732	0.0373889	0.0645255	0.0556393	0.0881079	0.0522129	0.0649112	0.132983	0.131449	0.0113877
						0.928076	0.886857			YMR013C	0.0750323	-0.133027	0.528651				DTT 4H	0.0129995	0.0130532	0.00804899	0.0181478	0.0234835	0.0511728	0.0355997	0.0441396	0.0346825	0.0582702	0.000237104
						1.32541	1.01161			YOR099W	0.0861738	0.0996139	0.92138
						0.736862	0.581707			YOR321W	0.372798	0.118074	0.798864		HAC1u
						0.348556	0.84858			YDL095W	0.196077	0.0947339	0.583485					WT					isw1Δ					t-test
						0.319571	0.345699			YDL093W	0.161644	0.7165	1.35546				Untreated	0.400429	0.16154	0.288741	0.184446	0.374399	0.459508	0.254874	0.359642	0.28184	0.515377	0.110552
						0.386083	0.269988			YLR088W	-0.051513	0.0257222	0.535622				DTT 1H	0.239236	0.154361	0.400744	0.0689518	0.131733	0.290293	0.138207	0.187014	0.0692391	0.110355	0.288528
						0.714055	0.813519			YJR117W	0.152839	0.0929383	0.255364				DTT 2H	0.846808	0.439748	0.636053	0.114632	0.414266	0.433251	0.269234	0.338064	0.0844659	0.290622	0.0813478
						0.0239741	-0.160629			YKL019W	-0.0863475	0.0705588	0.11025				DTT 3H	0.646959	0.358978	0.936098	0.306835	0.549465	0.541199	0.538467	0.927877	0.367743	0.671954	0.371061
						0.265451	0.269187			YMR281W	-0.0177923	-0.155479	-0.0108194				DTT 4H	0.616325	0.342824	0.46137	0.197087	0.47551	1.14439	0.437953	0.76758	0.216623	0.595687	0.124453
						-0.0968796	-0.172336			YJR113C	-0.0929367	-0.0276127	-0.0504373
						-0.20139	-0.162734			YMR225C	-0.204789	-0.219009	-0.360707
						0.752078	0.675903			YDR405W	-0.0250544	0.0696916	0.0286903		HAC1Tot
						-0.0607682	-0.139557			YCR024C	0.0619878	0.0255721	0.0368552					WT					isw1Δ					t-test
						0.642729	0.504589			YGL234W	-0.0142614	-0.0492004	-0.423069				Untreated	0.406	0.174	0.302762	0.209147	0.412109	0.4755	0.269708	0.376	0.326	0.564	0.0981317
						0.185007	0.0506959			YKL024C	0.154384	0.0606865	0.377104				DTT 1H	0.404	0.222	0.593401	0.290153	0.335484	0.518816	0.207626	0.402	0.31	0.341	0.438206
						-0.472337	-0.780345			YGR062C	0.0200721	-0.0643218	-0.0338688				DTT 2H	0.981343	0.515694	0.727189	0.283306	0.576993	0.617204	0.35052	0.473079	0.295384	0.497978	0.111878
						0.570268	0.592934			YJL165C	0.125372	-0.139654	-0.0279462				DTT 3H	0.678838	0.379151	0.973487	0.371361	0.605105	0.629307	0.59068	0.992789	0.500726	0.803403	0.24602
						0.126149	0.0242481			YLR378C	0.111322	0.193896	0.499067				DTT 4H	0.629324	0.355877	0.469419	0.215235	0.498993	1.19557	0.473553	0.811719	0.251306	0.653958	0.100042
						-0.357124	-0.144422			YCR067C	0.0218008	-0.0250086	0.0888147
						0.0907105	-0.1176			YEL022W	0.0217745	0.287297	0.959844		Fig S2j
						0.261255	0.283739			YML012W	0.141085	-0.0113997	0.472055		% HAC1i rel to WT
						0.659139	0.516075			YGL200C	0.0228263	0.100629	0.605896
						0.647257	0.583743			YLR208W	0.11355	0.0298549	0.386179					WT					isw1Δ					Average isw1Δ	t-test
						0.731961	0.725479			YGL137W	0.101805	0.0915458	0.443268				Untreated	1	1	1	1	1	2.45083	0.768028	0.939422	1.14694	0.942156	1.24948	0.219454
						1.344	1.12819			YOR198C	0.0972452	0.145742	0.680663				DTT 1H	1	1	1	1	1	1.08003	1.09737	1.64721	1.01874	1.11368	1.19141	0.0674136
						1.92374	1.62379			YNR026C	0.140656	-0.0206418	0.68503				DTT 2H	1	1	1	1	1	2.17403	1.57467	2.27724	1.19932	1.47644	1.74034	0.00371354
						0.90546	0.658409			YKL073W	0.200528	-0.0313984	0.741807				DTT 3H	1	1	1	1	1	2.98128	1.66136	1.70236	1.52848	1.7794	1.93058	0.00403404
						0.462056	0.365577			YFR051C	0.214642	0.0183028	0.648778				DTT 4H	1	1	1	1	1	2.0721	2.04956	3.17133	1.6368	1.89334	2.16463	0.00111067
						0.671382	0.599875			YIL068C	0.0421091	-0.00324738	0.411104
							-0.0553194			YER087C-A	0.449459	0.434846	1.39413
						0.67101	0.611445			YMR079W	0.0308724	0.0449446	0.493527
						0.332968	0.205411			YPL085W	0.111305	0.108595	0.515045
						1.64269	1.66909			YML055W	-0.0536334	-0.125271	0.381736		Fig S2i
						0.945532	0.727666			YIL109C	0.0611654	0.138828	0.690261
						0.263195	0.233072			YLR292C	-0.0181198	-0.188255	0.46962		DOG1 relative to WT
						0.54305	0.508032			YBL037W	-0.0907125	-0.0694079	0.0444945					WT				isw1Δ				Average isw1Δ	t-test
						0.625246	0.525676			YDR238C	0.079571	0.100713	0.483044				Untreated	1	1	1	1	0.871774	0.613372	1.54061	2.42007	1.36146	0.202341
						1.41621	1.21672			YLR078C	-0.171939	-0.218885	0.232831				DTT 1H	1	1	1	1	1.05846	0.968923	0.946689	1.56494	1.13475	0.194925
						0.815305	0.687759			YPL094C	0.00288705	-0.132905	0.434388				DTT 2H	1	1	1	1	1.03371	2.51827	1.12466	3.3997	2.01909	0.0625484
						0.111619	0.121172			YBR171W	-0.201301	-0.274956	0.285653				DTT 3H	1	1	1	1	2.04188	1.58552	1.20145	1.94887	1.69443	0.00551473
						1.07973	1.03711			YDL212W	-0.0365479	0.0216845	0.113177				DTT 4H	1	1	1	1	2.73348	2.27583	2.23939	1.65324	2.22549	0.000733145
						0.245274	0.210215			YDL235C	-0.0724814	-0.0601318	0.290843
						0.147931	0.0713309			YLR113W	0.0434501	0.060978	0.325555
						0.0420321	-0.0183066			YDL035C	-0.0608922	-0.0913126	-0.0928822		KAR2 relative to WT
						0.0209421				YDR103W	-0.0499664	-0.0644311	-0.10633
						-0.454725	-0.484871			YNL076W	-0.0466901	-0.009981	-0.0728744
						0.0421293	0.0423318			YDR143C	0.133804	0.152296	0.294014
						-0.307613	-0.455368			YDR439W	0.00884855	0.0565059	0.280363
						2.67526	2.51641			YMR296C	0.227367	0.13169	0.178404
						-0.486785	-0.699126			YKL165C	0.169195	0.0761317	1.27456
						0.157094	0.205944			YLR450W	0.0050158	-0.145318	-0.0307663					WT					isw1Δ					Average isw1Δ	t-test
						-0.0709033				YHR072W	-0.0717239	0.0258434	0.313365				Untreated	1	1	1	1	1	1.29427	1.13366	1.54061	1.88858	1.57795	1.48702	0.00274709
						-0.517976	-0.743381			YCR048W	0.356771	0.460618	0.484529				DTT 1H	1	1	1	1	1	1.27313	1.15616	0.946689	0.511515	1.21822	1.02115	0.441384
						-0.493494	-0.49552			YBR070C	0.138371	-0.0415823	0.415232				DTT 2H	1	1	1	1	1	1.13204	1.20202	1.12466	0.948735	2.03858	1.28921	0.0851539
						-0.0951904	0.0555749			YIL162W	0.0745054	0.129072	-0.656793				DTT 3H	1	1	1	1	1	1.86924	1.37135	1.20145	0.915465	2.55003	1.58151	0.0388676
						2.10307	2.23861			YBR213W	-0.365011	-0.192409	-0.338092				DTT 4H	1	1	1	1	1	3.58048	1.55204	2.23939	0.851851	2.739	2.19255	0.0175588
						0.852143	0.767166			YOL055C	0.12795	0.307952	1.13752
						-0.0918006				YDR362C	0.050749	0.0125433	0.573936
						-0.0642928	-0.533245			YDL160C	-0.227914	-0.0856195	-0.00316129
						0.676477	0.694647			YIR033W	0.146765	-0.244749	0.115024
						-0.0511352	-0.188111			YGL043W	-0.0814838	-0.0124567	0.101569
						-0.273285	-0.498679			YBL014C	0.00308734	-0.0775099	0.131065
						0.902185	0.762017			YDR073W	-0.0886939	-0.251988	0.0562882
						0.410373	0.263076			YBL008W	0.183339	0.0972987	0.605634
						-0.475569				YLR005W	0.0292402	-0.068667	0.0337754
						-0.227469	-0.217075			YCL066W	-0.97866	-0.437252	0.240005
						0.111937	0.0879916			YLR131C	0.00218931	0.0627793	0.156421
						1.11702	0.955418			YDL108W	-0.106996	-0.0800427	-0.0356646
						-1.02891	-1.06495			YMR112C	0.0447616	-0.0527696	0.655832
						-0.329495	-0.5969			YCR065W	0.131233	0.14318	0.275954
						0.163806	0.202108			YNL142W	-0.0859314	-0.334041	-0.112298
						0.723249	0.755543			YAL026C	-0.0744548	0.0151535	0.0194183
						-0.348452	-0.0563285			YDR160W	-0.0239524	0.0582138	0.42517
						0.823227	0.990845			YNL270C	0.464972	0.795965	0.4007
						1.16928	1.01624			YLR188W	0.076096	0.290939	0.59785
						0.715591	0.544427			YER060W	0.174647	0.0706147	0.384005
						-0.141997	-0.0311995			YEL031W	0.178974	0.0640332	0.673959
						1.00013	1.11394			YER060W-A	0.137345	0.291295	0.259669
						-0.111799	-0.703369			YKR050W	0.41812	0.582676	0.99482
						0.721585	0.391359			YLR092W	-0.0394294	-0.610382	-0.507799
						0.164811	0.369228			YHR175W	0.123686	-0.169993	0.616369
						-0.275254	-0.216564			YAL043C	-0.153291	0.109421	0.203654
						0.067879				YGL063W	0.107717	0.223554	0.297082
						0.779762	0.644801			YLR430W	0.327813	0.29789	0.332278
						0.921507	0.939428			YBR166C	-0.114721	-0.205296	0.310834
						1.62507	1.77248			YGR255C	-0.124528	-0.0516365	0.504964
						1.73484	0.953694			YPR079W	-0.520554	-0.339625	-0.120805
						0.452955	0.500082			YOR255W	0.792082	-0.0192746	0.869801
						0.143353				YOR172W	-0.106592	-0.00810509	0.328843
						-0.979169	-1.064			YBR245C
						0.52595	0.405243			YCR022C	0.794429	0.773062	0.379405
						-0.169517	0.176686			YPL141C	0.253937	0.179017	0.373515
						0.672187	0.71921			YML132W	-0.322069	0.0949898	0.500672
						-0.30554	-0.17393			YAL014C	-0.0896543	0.0142128	0.354022
						-0.711546	-0.12981			YLR187W	0.0745799	0.255057	0.321732
						-0.223057	-0.210592			YBR064W	-0.851849	-0.218662	0.960798
						-0.196557				YDL189W	-0.0317421	0.0333232	0.106741
						1.55015	0.935917			YML114C	-0.174109	0.0913725	0.00824926
						0.449588	0.366374			YCL019W	0.452842	-0.109545	0.178804
						-0.113682	-0.113279			YDR407C	0.0558863	0.012932	0.514297
						0.481991	0.327096			YHR114W	0.14217	0.18706	0.227402
						0.070495				YGL128C	0.217847	0.108331	0.392198
						0.832917	0.407815			YLR386W	0.157154	0.132056	0.321474
						0.389778	0.750737			YEL049W	0.2595	-0.120337	-0.0901011
						0.310829	0.120584			YOR054C	-0.343432	0.062069	0.306336
						1.15052	1.62274			YHL048W	0.0584627	-0.0820674	0.204923
							-1.34593			YHR177W	0.632662	1.16694	1.11081
						0.359769	0.302569			YPL251W	0.728895	0.519419	0.73624
						-0.130435	-0.0735679			YHR017W	-0.234877	-0.240497	0.0227776
							-1.00164			YOL078W	0.165877	0.264354	0.360469
						0.194768	0.180024			YLL064C	0.450492	0.169891
						0.237461	-0.196834			YBR302C	-0.0724935	-0.0199676	0.066044
						0.298567	0.287059			YAR031W	0.999049	0.616965	0.687534
						1.09955	0.48975			YER033C	-0.071074	-0.033765	0.0970218
						-0.626451	-0.629033			YKR032W	1.39154	0.52383	1.23976
						-0.122203	-0.28957			YHR099W	-0.0718078	-0.0021336	0.0112139
						1.5708	0.926487			YEL047C	0.39408	0.277678	0.413929
						0.36993	0.270205			YGR011W	0.144683	-0.514373	-0.121786
						-0.76644	-0.80531			YMR163C	-0.211484	-0.265562	0.317002
						0.986614	1.02023			YDR093W	0.0380523	0.0556216	0.258637
						0.480665	0.201947			YOL057W	-0.0877397	0.00283101	0.446677
						0.217016	0.137369			YFR021W	-0.0275812	-0.252746	0.0505861
						0.404026	0.311802			YOR251C	0.141425	0.118027	0.206932
						-0.442636	-0.0386882			YKR027W	-0.102519	-0.141914	0.0800143
						0.375864	0.520132			YKL105C	0.211216	0.657821	0.426876
						0.37779	0.57712			YML013W	-0.152428	0.0294433	-0.101357
						-1.11006	-1.42014			YBR223C	-0.437263	-0.197012	-0.272986
						0.275695	0.317085			YGR293C	0.558496	0.221665	0.0474499
						-0.201643	-0.216852			YGR271W	-0.0606475	0.041509	0.18044
						1.30496	1.28212			YMR141C	-0.186044	-0.147079	-0.180243
						-0.999552	-0.686757			YNL245C	0.17878	0.200335	0.577918
						0.762156	0.722583			YLR400W	0.361087	0.750407	0.223058
						0.0568037	-0.0500371			YGL250W	-0.225089	-0.225535	0.0869382
						0.26645	0.105932			YGR015C	-0.279781	-0.342767	-0.150631
						0.0703873	0.0986531			YLR241W	0.14426	0.0343423	0.20876
						0.948008	0.749814			YKL204W	-0.0683839	0.00695661	-0.0478769
						-0.0990805				YOL164W	0.0862806	-0.0680877	0.175098
						0.574723	0.423806			YAL017W	-0.178525	-0.00306426	-0.111133
						-0.563685	-0.619955			YER147C	0.168062	0.0673369	-0.00809378
						-0.745443	-0.837403			YNL263C	-0.0164485	-0.0244598	-0.0599561
						0.439016	0.605644			YLR164W	-0.222785	-0.268796	-0.324971
						0.608122	0.650992			YGL023C	0.0362797	0.244802	0.41198
						0.4258	0.341105			YNR027W	0.162824	0.262548	0.483098
						0.606819	0.288399			YGR163W	-0.101189	-0.13418	0.0501459
						0.114746	0.0834594			YNL108C	0.123148	-0.153759	0.265381
						0.92992	0.927397			YHR003C	0.242941	0.260754	0.508462
						-0.131601	-0.407042			YJR107W	-0.110053	-0.0590616	0.533473
						0.197058	0.396965			YDR179W-A	0.342059	0.103191	0.251981
						0.401782	0.403184			YBR238C	0.0341443	0.281055	0.218588
						1.97971	2.04256			YHR076W	0.112819	0.166	0.332203
						0.731147	0.696295			YJR151C	-0.128867	-0.0183533	0.312709
						1.26642	0.94891			YLR349W	0.186727	0.226634	0.9027
						0.354543	0.308521			YBL107C	0.137362	-0.12374	0.157258
						0.143195	0.144533			YDL248W	0.0268351	0.0331579	0.300239
						0.401207	0.363239			YKR021W	0.000430709	0.051399	0.0839034
						1.15291	0.932283			YOR111W	0.318006	0.328671	0.513467
						-0.486559	-0.782592			YNL212W	0.00149311	-0.167511	0.151379
						-0.448531	-0.5676			YMR212C	0.10683	-0.128251	0.0847395
						0.278311	0.215782			YMR252C	0.137751	0.0696827	0.313457
						1.45472				YDL211C	0.504201	0.48701	1.26382
						0.455415	0.410914			YCL046W		-1.47388	1.37544
						-0.153218	-0.119516			YLR425W	0.199755	0.19435	0.280467
						-0.307046	0.171197			YDR466W	-0.104397	-0.0195489	-0.0510424
						-0.0200622	0.0801257			YJL222W	0.016038	0.53857	0.526676
						0.576837	0.510893			YDR459C	0.100028	0.250819	0.296754
						0.126005	0.259765			YOR324C	-0.11545	-0.119688	0.470763
						1.2959	1.31492			YAL068C	0.101197	0.178178	0.636173
						-0.540224	0.342536			YLR424W	0.220767	0.274898	0.985076
						1.22017	0.878168			YJL223C	-0.787102	0.20609	0.944087
						2.09724	1.85207			YML108W	0.132277	-0.160391	0.662087
						0.49972	0.487192			YIL108W	0.187059	-0.0122205	0.598043
						0.835215	0.544382			YLL035W	0.288523	0.335989	0.98767
							-0.120772			YNR025C	-0.255863	-0.467461	0.478405
						0.815465	0.634619			YIL176C	-0.0200047	-0.0160904	1.01672
						-0.0360282				YJL206C	0.492708	0.3568	0.381012
						-0.0541162	-0.147026			YGL261C	0.308642	0.393807	1.30922
						0.427263	0.38607			YDR437W	-0.0796245	-0.123839	-0.220891
						0.229581	0.215908			YBR220C	0.0192251	0.0351512	0.243478
						0.236364	0.26225			YBR235W	0.342908	0.378137	0.456935
						0.51808	0.618933			YIL044C	-0.0252638	0.056334	0.273551
						1.35041	1.15807			YJR020W	-0.0625835	0.0402042	0.429623
						0.77585	0.689245			YOL088C	0.0813132	-0.0675596	0.469696
						3.32943	3.15804			YBR095C	0.0200269	-0.0148469	0.473596
							-0.528237			YLR423C	0.304761	0.201188	0.770069
						0.166691	0.152295			YBL096C	0.874973	1.92588
							0.255211			YPL051W	-0.0446677	-0.0109445	0.0681465
						1.16575	1.55733			YDR124W	0.457966	0.752958	0.805875
						-0.518732	-0.264432			YJR089W	0.136216	0.579042	0.872951
						0.371754	0.653342			YNL124W	-0.0424409	0.262667	0.141923
						-0.310495	-0.794722			YOL157C	0.811524	1.1464	1.07056
										YDR542W	0.652512	0.0559292	1.47601
						0.973308	0.772481			YOL030W	-0.0938049	-0.0335702	0.0856018
						0.684158	0.66692			YDR117C	0.109636	-0.0389812	0.48746
						0.460845	0.300279			YOR239W	-0.00177956	0.0409767	0.47556
						0.0548499	0.0882471			YBR264C	0.0248973	-0.0756694	0.300459
						1.97924	2.16081			YLR111W	0.18772	0.239773	0.681526
						-0.274673	-0.469058			YMR040W	-0.319258	-0.0889202	1.17731
						1.15855	1.11949			YBL100C	0.0042463	-0.156139	0.247714
						-0.548082	-0.681186			YDR098C	-0.0767312	-0.0656956	0.240429
						-0.387231	-0.344261			YJL183W	-0.261727	-0.344627	-0.307268
						0.539308	0.481378			YBL051C	0.00551882	0.098226	-0.0290947
						0.488546	0.408398			YGR156W	0.195236	0.186012	0.191873
						-0.459697	-0.32376			YLR095C	0.0720916	0.0466334	0.439918
						0.646219	0.781987			YGL222C	-0.292718	-0.110331	-0.308869
						1.61485	1.50713			YJL062W	0.174231	0.35807	0.77395
						-0.0357134	-0.186765			YDL146W	0.060006	0.00162506	0.725593
						0.388517	0.350853			YER156C	0.104342	0.0132197	0.398321
						0.260564	0.290871			YOR311C	0.0402212	0.0576861	0.379022
						0.241423	-0.53357			YLL029W	-0.0425264	0.0275505	0.000867706
						0.16284	0.12372			YGR107W	0.711367	-0.00740757	0.390242
						0.205065	0.198556			YML076C	-0.0568731	-0.0499547	0.135695
						0.614835	0.147577			YLR046C	0.35915	0.415426	0.524481
						-0.417638	-0.134948			YBR209W	0.180175	-0.236897	0.357726
						0.556227	0.452215			YJR120W	0.143547	0.476855	0.26129
							-1.41297			YMR067C	0.212206	0.157046	0.188869
						0.212467	0.26609			YGR291C			-0.0715498
						0.617247	0.428252			YHR073W	0.0215942	0.136644	0.458661
							0.933422			YLR125W	0.218175	0.0757863	-0.126963
						0.0357691	0.150234			YBR219C	1.35388	1.55262	1.29048
						1.43194	0.997273			YFR044C	-0.0720091	0.0903333	0.211658
						0.301771	0.289855			YJL091C	0.325961	-0.0521396	0.628897
						1.5331	1.16886			YDL203C	-0.17388	-0.132979	-0.0248353
						0.18255	0.131496			YLR199C	0.219715	-0.0974393	0.552019
						0.23474	0.144723			YDR383C	-0.126841	-0.133344	0.147848
						1.31675	1.35027			YDL236W	-0.0372547	-0.0787083	0.0405249
						1.43806	1.26262			YML029W	-0.0481011	0.0358043	0.512777
						1.17674	1.02331			YDR320C	0.132119	0.00330272	0.593398
						-0.0616238	0.260865			YGL179C	-0.225147	-0.327336	0.424313
						0.573406	0.37101			YJR041C	-0.089793	0.287184	0.527526
							-0.481326			YDL123W	0.21527	0.0581562	0.144662
						-0.0546172	-0.120428			YDR114C	1.72914	1.31849	-2.16427
						0.59044	0.332409			YHL046C	-0.16385	-0.149097	0.121972
						0.573419	0.45576			YML079W	0.407329	0.202091	0.253648
						0.368646	0.785773			YBR197C	0.111863	0.0425437	-0.0482771
						-0.234961	-0.144372			YHR188C	-0.340801	0.117461	0.313968
						0.113024	0.246425			YDR010C	0.083295	0.215958	0.0962331
						-0.199789	-0.192779			YMR317W	-0.172816	0.0106137	-0.0742376
						0.330175				YPL056C	-0.147854	-0.101584	0.0672716
						-0.752596	-0.135794			YMR290W-A	0.880816	0.490035	0.0163975
						1.74026	1.49815			YDR095C	0.928653	1.68066	1.06153
						-0.226376	-0.479918			YLR104W	0.0173651	-0.154827	0.572594
						1.36215	1.19958			YLR394W	-0.144846	-0.35819	-0.0237251
							0.933422			YLR161W	0.201758	0.0716135	0.162116
						1.85648	1.88703			YBR219C	1.35388	1.55262	1.29048
						1.45512	1.26724			YMR187C	0.068224	0.145488	0.827056
						-0.54147	-0.601944			YBR137W	-0.172339	-0.308759	-0.0112217
						1.62473	1.35449			YBL081W	0.114723	0.0999312	0.416967
						1.61938	1.82347			YCL044C	0.299733	0.0731434	0.5531
						-1.59455	-0.844756			YDR540C	-0.12745	0.130618	0.690815
						0.700783	0.730371			YBR301W	-0.711155	0.0833367	0.0219053
						-0.406097	-0.35959			YMR153W	-0.0581635	0.0227383	0.54664
						1.05904	1.26797			YOR131C	-0.138084	-0.0363448	-0.0943742
						3.13579	2.9342			YLR457C	-0.18824	0.0747662	0.645089
						-0.151844	-0.218502			YOL031C	0.215558	0.0795893	0.959534
						0.560926	0.544161			YKL207W	-0.134325	-0.143482	-0.12273
						0.198763	-0.110929			YBR261C	-0.0334748	-0.000691009	0.187806
						1.19139	1.15972			YPL103C	0.238796	-0.0167079	-0.0442399
						1.02067	0.965515			YGR010W	-0.281867	-0.282613	-0.232631
						-0.231334	-0.290061			YGL117W	-0.194686	-0.236393	0.293753
						-0.522083	-1.65292			YLR380W	0.213313	0.199767	0.413797
						-0.524919	-0.37462			YGR294W	0.668945	-0.501126	0.303349
						2.11437	1.88814			YOR129C	0.0298868	0.229633	0.266859
						1.32558	1.38075			YGR284C	0.149425	-0.00630073	0.461241
						-0.156061	-0.187417			YFR042W	-0.0796555	0.0249492	0.491959
						-1.9188	-0.846816			YDL073W	0.0569982	0.0706684	0.260877
						1.05992	1.05679			YDR544C	-0.890886	0.501574	1.19518
						-0.658225	-0.653677			YBL101W-b
						1.00524	0.95281			YGL127C	0.0240723	0.0742014	0.586
						1.61863	1.28178			YDR488C	0.088508	0.135495	0.129567
						0.506866	0.517178			YCL047C	0.00931405	0.0158001	0.163748
						1.26886	1.04536			YDL125C	0.227112	-0.0507031	0.540008
						1.54385	1.3446			YDR295C	-0.0691474	-0.00945149	0.189307
						4.98356	4.86678			YKL206C	-0.0338474	-0.202938	0.179913
						0.050631	0.342418			YDR411C	0.0647858	-0.0809403	0.62259
						0.785645	0.632654			YFR026C	0.297729	0.2275	1.2222
						-1.79082	0.456037			YBR246W	-0.572023	-0.249487	0.298788
						1.61863	1.28178			YHR098C	0.140764	0.0496116	0.68462
						1.21049	1.12639			YDR008C	-1.49359	2.84604	0.0344233
						2.64356	2.42979			YDL125C	0.227112	-0.0507031	0.540008
						2.16101	2.04644			YNL049C	-0.102651	-0.128827	0.443844
						1.53253	1.43729			YMR184W	0.0195305	-0.126717	0.657126
						-0.874369	-0.110951			YML033W
						1.26684	1.15092			YLR126C	-0.0717378	-0.151077	0.563703
						0.156601	0.472682			YDR528W	0.204486	0.133189	0.605465
						0.193554	0.306801			YCR013C	-0.594687	0.255687	1.25819
						-1.72488	-1.36248			YFR041C	-0.0313657	-0.0928023	0.462696
						0.0607991	-0.0821795			YFR020W	0.549418	0.919968	0.887675
						0.141783	0.095633			YFL049W	0.0178137	0.176198	0.184074
						0.445157	0.376173			YDR048C	0.185573	0.624266	0.181012
						0.160577	-0.0823995			YFL062W	0.481964	0.376843	0.602586
						0.461607	0.27304			YLR240W	0.0391919	0.0438888	0.0432291
						0.343469	0.450543			YJL154C	-0.076928	-0.0895562	0.265212
										YCL008C	-0.00308988	-0.199571	-0.201229
										YDR027C	0.060557	-0.0778111	0.314002
										YFL034C-B	0.0275153	0.183386	0.469334

## Sheet: Fig S3
Fig S3a
											Fig S3b
𝝰 Kar2											𝝰 Pdi1
											Fig S3c
𝝰Tub1											𝝰 Pdi1
(Reblot)

[truncated: 5 more sheets: Fig S4, FigS5 rel to Fig4, Fig S6 rel to Fig 5, Fig S7relative to fig 6, Fig S8]
